# Supplementary material for: Spatial Transcriptomic Analysis Identifies a SERPINA3-Expressing Astrocytic State Associated with the Human Neuritic Plaque Microenvironment
Source: bioRxiv. 2024 Nov 14:2024.11.13.623438. Preprint. [Version 1] doi: 10.1101/2024.11.13.623438 (PMC11601401; doi:10.1101/2024.11.13.623438)
Supplement: Supplement 2 [file media-2.xlsx]

## Sheet: demographics_ST
sample_ID	Sex	Age of Death	APOE genotype	NIA Reagan Diagnosis	CERAD Score	Braak Stage
ST_1	female	89	23	Intermediate	Probable	4
ST_2	male	89	23	Intermediate	Definite	4
ST_3	male	>90	33	Intermediate	Probable	5
ST_4	female	88	33	Intermediate	Probable	5
ST_5	female	>90	33	Intermediate	Probable	4
ST_6	female	>90	33	High	Definite	5
ST_7	female	>90	23	Intermediate	Probable	4
ST_8	female	>90	33	Intermediate	Probable	4
ST_9	female	88	34	Intermediate	Probable	5
ST_10	male	>90	33	Intermediate	Definite	4
ST_11	female	>90	34	Intermediate	Definite	4
ST_12	male	89	34	High	Definite	4
ST_13	female	88	24	Low	No AD	1
ST_14	female	>90	23	Intermediate	Probable	4
ST_15	female	87	33	High	Definite	5
ST_16	female	76	33	No AD	No AD	0
ST_17	female	>90	33	High	Definite	5

## Sheet: demographics_IHC
sample_ID	Sex	Age of Death	APOE genotype	NIA Reagan Diagnosis	CERAD Score	Braak Stage
IHC_1	male	87	33	Intermediate	Probable	5
IHC_2	male	83	34	High	Definite	5
IHC_3	female	>90	34	High	Definite	5
IHC_4	female	85	34	High	Definite	5
IHC_5	female	>90	33	High	Definite	5
IHC_6	female	>90	34	High	Definite	5
IHC_7	female	>90	34	High	Definite	5
IHC_8	female	>90	34	High	Definite	5
IHC_9	female	>90	33	Intermediate	Probable	5
IHC_10	female	>90	33	High	Definite	5
IHC_11	male	86	34	Intermediate	Probable	5
IHC_12	male	89	33	Intermediate	Probable	5
IHC_13	female	88	33	High	Definite	5
IHC_14	female	>90	34	Intermediate	Probable	5
IHC_15	female	>90	33	High	Definite	6
IHC_16	male	>90	24	High	Definite	5
IHC_17	female	>90	34	High	Definite	5
IHC_18	female	>90	33	High	Probable	5
IHC_19	male	84	34	Intermediate	Probable	5
IHC_20	male	89	33	High	Definite	5
