# Supplementary material for: Spatial Transcriptomic Analysis Identifies a SERPINA3-Expressing Astrocytic State Associated with the Human Neuritic Plaque Microenvironment
Source: bioRxiv. 2024 Nov 14:2024.11.13.623438. Preprint. [Version 1] doi: 10.1101/2024.11.13.623438 (PMC11601401; doi:10.1101/2024.11.13.623438)
Supplement: Supplement 4 [file media-4.csv]

EnsemblID	Symbol	P	FDR	coef	MeanCount	FractionDetected
ENSG00000131095	GFAP	7.53699672292173e-15	7.61161299047865e-11	0.157990236211788	13.6289321634924	0.989763891861046
ENSG00000125144	MT1G	9.820404775119e-14	4.95881339119634e-10	-0.176960168371406	1.54083743490977	0.533989585562451
ENSG00000196136	SERPINA3	2.91012087753551e-09	9.79643691407706e-06	0.0607170059885884	0.300877380697625	0.152471645623796
ENSG00000161970	RPL26	4.64572985519942e-09	1.17293064519147e-05	-0.132460607744936	3.47182395320636	0.765639489264569
ENSG00000124172	ATP5F1E	1.77226893561881e-08	3.57962879616288e-05	-0.103587218949413	5.37199514944005	0.883978885797846
ENSG00000171858	RPS21	2.46674814823889e-07	0.000415194825817742	-0.120383241541282	6.23703545188673	0.894500320992938
ENSG00000205364	MT1M	4.39418017888731e-07	0.000633954651808328	-0.155274572632322	1.42670661245453	0.536022540837435
ENSG00000229117	RPL41	8.92243129990536e-07	0.0011263454212218	-0.101878424674307	7.82659248163207	0.902061487980598
ENSG00000198242	RPL23A	1.08000709439437e-05	0.0111344621349237	-0.0941372941209409	3.35944075896997	0.792495898423568
ENSG00000169715	MT1E	1.19175224960611e-05	0.0111344621349237	-0.0562275406470474	2.74306298594764	0.670197588986376
ENSG00000256618	MTRNR2L1	1.31186529996761e-05	0.0111344621349237	0.0783026627489574	7.09016334973964	0.698872958128255
ENSG00000119013	NDUFB3	1.56927850041182e-05	0.0121908796735838	-0.0649098200325272	0.513339039874456	0.303373992438833
ENSG00000143947	RPS27A	1.81324696649252e-05	0.0130799865104343	-0.0645540213953857	4.76378486339967	0.860154076610315
ENSG00000137818	RPLP1	2.3407601263468e-05	0.0157595576773175	-0.0836798466755551	6.81624937584706	0.904522433839789
ENSG00000173786	CNP	3.41711465280733e-05	0.0198258621456646	-0.102656226368922	1.66916327840787	0.647371424495328
ENSG00000138326	RPS24	4.34178240830262e-05	0.021708662278452	-0.0927283632071778	5.10485769313075	0.871210500035666
ENSG00000156467	UQCRB	4.70140748044152e-05	0.021708662278452	-0.0907340792371081	4.54950424423996	0.874848420001427
ENSG00000188536	HBA2	4.77957245161141e-05	0.021708662278452	0.0832689425918415	0.577751622797632	0.237998430701191
ENSG00000170634	ACYP2	4.94404626601046e-05	0.021708662278452	-0.068137598642032	0.546151651330337	0.350417290819602
ENSG00000169045	HNRNPH1	6.2224600932244e-05	0.0260713838624301	-0.0970335979468204	0.723125757899993	0.44931878165347
ENSG00000169020	ATP5ME	9.40592536121039e-05	0.03130426074724	-0.085627663770981	3.61341750481489	0.82413153577288
ENSG00000135390	ATP5MC2	9.8420966704074e-05	0.03130426074724	-0.112171157450053	0.951530066338541	0.476068193166417
ENSG00000172809	RPL38	0.000109097107555078	0.03338702088481	-0.080403864213257	5.85430487195948	0.892574363364006
ENSG00000170296	GABARAP	0.000137802330200643	0.0380563772213783	-0.0958234232819959	2.07482702047222	0.750445823525216
ENSG00000119707	RBM25	0.000139780274403672	0.0380563772213783	-0.0833573036964625	0.683215635922676	0.4291318924317
ENSG00000198417	MT1F	0.000143196587227683	0.0380563772213783	-0.0742523779476659	0.904237106783651	0.445752193451744
ENSG00000130255	RPL36	0.000151739255483713	0.0384736402164176	-0.0756660727272838	5.85109494257793	0.932163492403167
ENSG00000168653	NDUFS5	0.000152385940059085	0.0384736402164176	-0.100959949804477	3.23610813895428	0.805264284185748
ENSG00000108848	LUC7L3	0.000162395530755245	0.0400007918316394	-0.0703221447380631	1.12222697767316	0.592267636778658
ENSG00000182899	RPL35A	0.000168113750444925	0.0401938517018334	-0.0941624326658799	3.36932020828875	0.797382124259933
ENSG00000197728	RPS26	0.000171139283412104	0.0401938517018334	-0.102523160796235	2.20201155574577	0.67861473714245
ENSG00000160307	S100B	0.000188221200846479	0.0413227371162737	-0.089478167470223	2.40887367144589	0.72615735787146
ENSG00000107317	PTGDS	0.000200808414814232	0.0431481740682751	-0.0756510146687059	5.68535558884371	0.915935516085313
ENSG00000100711	ZFYVE21	0.000206721870891287	0.043493420294398	-0.0580041197902451	0.347029032027962	0.263392538697482
ENSG00000154518	ATP5MC3	0.00022484920473371	0.0440651779662721	-0.0924898482852983	1.33158570511449	0.581282545117341
ENSG00000156482	RPL30	0.000225807224300262	0.0440651779662721	-0.0698647560843739	3.65136600328126	0.813431771167701
ENSG00000213741	RPS29	0.000231256008734768	0.0440651779662721	-0.08063947047716	4.91454454668664	0.859797417790142
ENSG00000083845	RPS5	0.00025700116541503	0.0455342942022174	-0.0950616737355514	1.95149440045652	0.70778942863257
ENSG00000129538	RNASE1	0.000271247960054219	0.0469383287239611	-0.0739464516331709	0.659355160853128	0.383479563449604
ENSG00000064393	HIPK2	1.32303738606876e-05	0.0111344621349237	0.016233958068761	0.936800057065411	0.550502888936443
ENSG00000119541	VPS4B	3.02935882450826e-05	0.0191209342304431	-0.0142123560671327	0.257436336400599	0.205007489835224
ENSG00000101236	RNF24	3.5336718350526e-05	0.0198258621456646	-0.0258477946612775	0.215600256794351	0.181111348883658
ENSG00000103351	CLUAP1	4.70049506984991e-05	0.021708662278452	0.00618331069738559	0.188030529995007	0.159141165561024
ENSG00000178252	WDR6	6.45395184236809e-05	0.0260713838624301	0.0237575538629686	0.261502246950567	0.212497325058849
ENSG00000112419	PHACTR2	7.65093542763144e-05	0.0297179988014038	-0.00840986244385564	0.0951209073400385	0.0843498109708253
ENSG00000078061	ARAF	8.13923979574952e-05	0.0304437713693609	-0.0223004351701694	0.0659818817319352	0.061737641771881
ENSG00000119599	DCAF4	8.55802575059228e-05	0.0308669650197255	0.0118155012689934	0.0603110064911905	0.0563164277052572
ENSG00000112511	PHF1	9.91040053614372e-05	0.03130426074724	-0.00544069595151636	0.205649475711534	0.173300520721877
ENSG00000105355	PLIN3	9.91916371830559e-05	0.03130426074724	-0.0405564113648945	0.132784078750267	0.117019758898638
ENSG00000149743	TRPT1	0.000122573817307948	0.0364080288527343	-0.00182769645745551	0.096547542620729	0.0858121121335331
ENSG00000134717	BTF3L4	0.00013384888266251	0.0380563772213783	-0.030953983423734	0.375526071759755	0.279513517369285
ENSG00000064787	BCAS1	0.000175387660489089	0.0402554541654388	-0.0115235727606222	0.647442756259362	0.402739139738926
ENSG00000173473	SMARCC1	0.000179738632232326	0.0403373432647613	-0.0195507094583937	0.191490120550681	0.161459447892146
ENSG00000108298	RPL19	0.0002117882075095	0.0436499817885395	-0.0344295331721851	3.22601469434339	0.785255724374064
ENSG00000179588	ZFPM1	0.000227551089576562	0.0440651779662721	0.0268197966382123	0.161138454953991	0.140487909265996
ENSG00000118418	HMGN3	0.00023864103104465	0.0443249087308624	-0.0496629730918308	0.624224267066125	0.401918824452529
ENSG00000196586	MYO6	0.000241397166075595	0.0443249087308624	0.00950901952198635	0.394500320992938	0.294600185462586
ENSG00000183255	PTTG1IP	0.000253910960760824	0.0455342942022174	0.00387099139070995	0.353912547257294	0.269455738640417
ENSG00000173545	ZNF622	0.000274748187925042	0.0469383287239611	-0.0167364709786968	0.146123118624724	0.124616591768314
ENSG00000107731	UNC5B	0.000278869167584679	0.0469383287239611	-0.0241129166468951	0.0820315286397033	0.0753620087024752
ENSG00000198258	UBL5	0.000313652710758986	0.0511438141226118	-0.0801190929064679	2.00741850345959	0.66609601255439
ENSG00000109475	RPL34	0.000313983213744126	0.0511438141226118	-0.0800757813439414	7.91208360082745	0.938975675868464
ENSG00000145592	RPL37	0.00051527458693746	0.0765258537276678	-0.0757744010089501	6.59529923675013	0.912761252585776
ENSG00000188846	RPL14	0.000628823104997735	0.0882011741301684	-0.0842087867024925	3.15707254440402	0.804158641843213
ENSG00000112306	RPS12	0.000706417652953176	0.0940971406258836	-0.0757299322834912	5.17358584777802	0.893644339824524
ENSG00000120265	PCMT1	0.000708127803502046	0.0940971406258836	-0.0838515268302407	1.0601326770811	0.538340823168557
ENSG00000090266	NDUFB2	0.000798638041718291	0.0972983565961906	-0.0864908348297314	1.84385476852843	0.653113631500107
ENSG00000174938	SEZ6L2	0.00083582829705148	0.0980401134724587	0.0821049736920976	1.51640630572794	0.667879306655254
ENSG00000109846	CRYAB	0.000895597081611924	0.100495943635542	-0.0854836869825522	2.65632356088166	0.695984021684856
ENSG00000107372	ZFAND5	0.000953553741620759	0.103547733727183	0.0919986185232009	1.62279763178543	0.698908624010272
ENSG00000231500	RPS18	0.000976089749315856	0.104415595974344	-0.0772228208569758	3.98059776018261	0.820101291104929
ENSG00000008988	RPS20	0.000989621752222829	0.104415595974344	-0.0765248599082888	2.65928382908909	0.772915329196091
ENSG00000165502	RPL36AL	0.00101324174725078	0.104415595974344	-0.0673394330134661	0.968257365004637	0.487766602468079
ENSG00000187193	MT1X	0.00104196834204671	0.104821827550788	-0.0647559860665226	1.41279691846779	0.522005849204651
ENSG00000232112	TMA7	0.00113874231131588	0.111652025261932	-0.0959764761548927	2.70593480276767	0.756223696412012
ENSG00000125148	MT2A	0.00119677152735466	0.113769893123672	-0.0755873411888164	4.74135102361081	0.833368999215351
ENSG00000196683	TOMM7	0.00122164891681482	0.113769893123672	-0.0518928876643971	2.89289535630216	0.75508238818746
ENSG00000110700	RPS13	0.0012504661983095	0.113769893123672	-0.0587203468190614	2.43359012768386	0.717668877951352
ENSG00000205629	LCMT1	0.0013455601278552	0.118163580271389	-0.0509586589070575	0.310221841786147	0.239567729509951
ENSG00000164032	H2AFZ	0.00140655410127257	0.11936798209035	-0.0594471734560429	0.866538269491405	0.48045509665454
ENSG00000114391	RPL24	0.00142696676345719	0.119494047371654	-0.0638476501372622	3.93630073471717	0.826699479278123
ENSG00000176340	COX8A	0.00175065467368407	0.140651856673656	-0.0961536148622465	1.50089164705043	0.585419787431343
ENSG00000133112	TPT1	0.00186848745374385	0.14515272919507	-0.0673630947549864	6.04422569370141	0.922819031314644
ENSG00000150316	CWC15	0.0020443263961422	0.153133391291983	-0.0603933693508129	0.381874598758827	0.269634068050503
ENSG00000063177	RPL18	0.00207641107170587	0.153927063773151	-0.0780634156833253	3.11641343890434	0.796205150153363
ENSG00000241343	RPL36A	0.00224205706584609	0.161945857301645	-0.0624908847981722	3.54961124188601	0.814501747628219
ENSG00000242808	SOX2-OT	0.00226105217145578	0.161945857301645	-0.0527557665947636	0.956416292174906	0.490049218917184
ENSG00000186468	RPS23	0.00237052960716793	0.165103300019234	-0.0601045164573781	4.21699122619302	0.821278265211499
ENSG00000154096	THY1	0.00248956490910374	0.168641882424237	0.0732783968437061	4.13731364576646	0.881696269348741
ENSG00000198752	CDC42BPB	0.00249357678949592	0.168641882424237	0.0661481512547728	0.476460517868607	0.351594264926172
ENSG00000088986	DYNLL1	0.00249610821287661	0.168641882424237	-0.0725932985106446	3.88715314929738	0.854661530779656
ENSG00000189043	NDUFA4	0.00266362046332	0.17069388023815	-0.0759364373378166	5.62158499179685	0.860724730722591
ENSG00000134419	RPS15A	0.00276562554882357	0.17069388023815	-0.0961700479646046	2.09169698266638	0.66623867608246
ENSG00000164106	SCRG1	0.00309823712604048	0.182977173894052	-0.0764874579232581	0.697196661673443	0.388472786932021
ENSG00000119632	IFI27L2	0.0031831163242897	0.184863766821936	-0.0761368760021345	0.772986660960126	0.452386047506955
ENSG00000132153	DHX30	0.00323434773565275	0.186649587327755	0.0592611767327597	0.540088451387403	0.364326984806334
ENSG00000171863	RPS7	0.00337234011839579	0.1934477100885	-0.0829923057245161	2.56373493116485	0.715314929738212
ENSG00000145425	RPS3A	0.00340119399626539	0.1934477100885	-0.0712068140815187	4.00659818817319	0.860903060132677
ENSG00000102760	RGCC	0.00346860486053046	0.193532820367387	-0.0805150705541933	0.806476924174335	0.452386047506955
ENSG00000114631	PODXL2	0.00359147556853242	0.195764257984222	0.0625885814197142	0.571438761680576	0.382159925814965
ENSG00000282885	AL627171.2	0.00371459048237124	0.197440259376143	-0.0583018262831052	0.24687923532349	0.204115842784792
ENSG00000179218	CALR	0.00376744661779346	0.19756259577916	-0.0745712095593289	0.814894072330409	0.485055995434767
ENSG00000111716	LDHB	0.00388528561622701	0.19756259577916	-0.0709870134714963	3.30387331478707	0.849133319066981
ENSG00000171766	GATM	0.00390597144681294	0.19756259577916	-0.0840959250839053	1.18325130180469	0.596868535558884
ENSG00000139168	ZCRB1	0.0039804314722854	0.19756259577916	-0.0776883680686576	0.855160853127898	0.494650117697411
ENSG00000184205	TSPYL2	0.00401446418817377	0.19756259577916	-0.0565110346050917	0.631179114059491	0.410335972608603
ENSG00000110675	ELMOD1	0.00413801698431909	0.200041547277022	0.0646664766621347	0.595120907340039	0.38665382694914
ENSG00000115541	HSPE1	0.00423442364904339	0.201630808964974	-0.0565996494892498	0.941329624081604	0.464869106212997
ENSG00000178980	SELENOW	0.00428944575974753	0.202425760409768	-0.0636573650968217	4.59818817319352	0.884513874028105
ENSG00000071082	RPL31	0.0043850013289319	0.205019113059645	-0.0611337792909685	5.6588915043869	0.911120622012982
ENSG00000147416	ATP6V1B2	0.00451524030566211	0.208216492451514	0.0606509989273324	1.57026178757401	0.6586775090948
ENSG00000198816	ZNF358	0.00463411163719631	0.21209994441969	-0.0759893415103162	0.696519009915115	0.454882659248163
ENSG00000116251	RPL22	0.00482986719524338	0.218193490015144	-0.0547487963668367	2.56009701119909	0.783936086739425
ENSG00000142937	RPS8	0.00488821259856963	0.219404706813132	-0.0607751797681808	5.10121977316499	0.898922890363079
ENSG00000136810	TXN	0.00503680192792804	0.224691670693842	-0.0698957815787341	0.996362080034239	0.49543476710179
ENSG00000237949	LINC00844	0.00514063222340231	0.225395855059183	-0.0715860218656852	1.21324630858121	0.496504743562308
ENSG00000136003	ISCU	0.00515560377449957	0.225395855059183	-0.0758235153529053	0.872280476496184	0.463799129752479
ENSG00000107902	LHPP	0.00518494272556129	0.225701450799325	-0.053162420190666	0.514694343391112	0.353555888437121
ENSG00000164587	RPS14	0.00548148466811576	0.230076078451438	-0.0659930239297899	5.06077466295741	0.877915685854911
ENSG00000089009	RPL6	0.00551777107393605	0.230076078451438	-0.0713025276945922	3.02689207504102	0.781225479706113
ENSG00000134030	CTIF	0.00553604189164268	0.230076078451438	0.0552598183116972	0.36504030244668	0.279870176189457
ENSG00000111678	C12orf57	0.00574815303321874	0.236150851091686	-0.0508419579594003	1.02625008916471	0.501640630572794
ENSG00000185883	ATP6V0C	0.00586213612234989	0.239638433671498	0.0517537155458232	4.4314145088808	0.920286753691419
ENSG00000203930	LINC00632	0.00610372392050496	0.243642323609405	-0.0774604082227695	1.64055924103003	0.682430986518297
ENSG00000176788	BASP1	0.00649102375290389	0.249140978654177	0.0622019956716819	6.19109779584849	0.932341821813253
ENSG00000197943	PLCG2	0.00649893993697758	0.249140978654177	-0.0550492517850457	0.350203295527498	0.24452528711035
ENSG00000166925	TSC22D4	0.00673516293759454	0.251390273478123	-0.0711410413635298	1.5611669876596	0.648691062129967
ENSG00000017260	ATP2C1	0.0069448713177047	0.251706241281232	0.0536105631949459	0.453919680433697	0.327448462800485
ENSG00000076864	RAP1GAP	0.00701912655201494	0.25226391120569	0.058343913018062	0.634638704615165	0.406519723232756
ENSG00000166598	HSP90B1	0.00709857899590261	0.252424469294438	-0.0586148275480824	1.4051644197161	0.653505956202297
ENSG00000172428	COPS9	0.00716658635096915	0.25252312486854	-0.0795141891779019	2.98776660246808	0.775126613881161
ENSG00000198755	RPL10A	0.00724652311863646	0.25252312486854	-0.0768347722476495	2.20261787574007	0.712925315643056
ENSG00000137154	RPS6	0.00735733872993017	0.25252312486854	-0.0667995056106374	4.45406234396177	0.880376631714102
ENSG00000105968	H2AFV	0.00740513336191412	0.25252312486854	-0.0743224761311145	1.23803409658321	0.623332620015693
ENSG00000107954	NEURL1	0.00740702986620156	0.25252312486854	0.0555989625307074	0.382766245809259	0.294172194878379
ENSG00000196531	NACA	0.00756970592228666	0.253133973871434	-0.0655471583898148	2.97464155788573	0.831371709822384
ENSG00000108819	PPP1R9B	0.00802792226671519	0.261271121249671	0.0566745037482722	0.561737641771881	0.40320279620515
ENSG00000170242	USP47	0.00819954813877345	0.262051667739858	0.0510927571375082	0.347564020258221	0.268100435123761
ENSG00000122026	RPL21	0.00828525206637438	0.262051667739858	-0.0572167718859005	6.00096297881447	0.931414508880805
ENSG00000175130	MARCKSL1	0.00846601255557245	0.262264603677074	-0.0738359637965493	0.906127398530566	0.479706113132178
ENSG00000154723	ATP5PF	0.00859556856123393	0.263441719825964	-0.0843188417266202	1.67023325486839	0.647014765675155
ENSG00000173660	UQCRH	0.00880419671863974	0.264623757921258	-0.0834395334814009	2.64776374919752	0.757792995220772
ENSG00000179295	PTPN11	0.00909033353186509	0.2653547840091	-0.0715597445684681	0.732577216634567	0.460339539196804
ENSG00000147403	RPL10	0.00922368966410834	0.2653547840091	-0.0718008311526146	2.94250659818817	0.788501319637635
ENSG00000169764	UGP2	0.00924892404903486	0.2653547840091	-0.0788451133930335	1.26014694343391	0.606034667237321
ENSG00000167969	ECI1	0.0093818146484845	0.265397608221415	0.0546221940505464	0.326592481632071	0.248341536486197
ENSG00000101745	ANKRD12	0.00946133831596335	0.265610799386768	0.062809789766257	1.79306655253584	0.674762821884585
ENSG00000144713	RPL32	0.00980309242807036	0.269332149357705	-0.0580504245246072	5.87185248591198	0.916720165489693
ENSG00000177954	RPS27	0.0098142619035187	0.269332149357705	-0.0573917101271961	6.27223767743776	0.917469149012055
ENSG00000082397	EPB41L3	0.00990822216060527	0.269377945639971	0.057596549466863	0.775376275055282	0.460232541550753
ENSG00000117713	ARID1A	0.0105560836916965	0.277619503131363	0.0524663912367663	0.368392895356302	0.279905842071474
ENSG00000152291	TGOLN2	0.0105948133678511	0.277914338186827	-0.0539814977437434	0.727869320208289	0.459947214494614
ENSG00000115268	RPS15	0.0108186608187307	0.279431344266909	-0.0580230631037995	5.7923532348955	0.90958698908624
ENSG00000131503	ANKHD1	0.0110394603339427	0.283683231329485	-0.0553882742609262	0.398280904486768	0.298059776018261
ENSG00000198918	RPL39	0.0114451563339913	0.287217449035071	-0.0532865778660456	3.24284899065554	0.81500106997646
ENSG00000109971	HSPA8	0.0116604403024034	0.287217449035071	-0.0780659174564544	1.95277837220914	0.664384050217562
ENSG00000127184	COX7C	0.0116889168782468	0.287217449035071	-0.0647019480141851	4.3933946786504	0.849739639061274
ENSG00000101079	NDRG3	0.0117435186575226	0.287858725539614	-0.0581893326201333	0.692381767601113	0.422819031314644
ENSG00000164405	UQCRQ	0.0128454403666253	0.300916224561987	-0.078110454084632	2.33190669805264	0.704900492189172
ENSG00000183775	KCTD16	0.0137089429530017	0.309032622505277	0.0700318092707228	0.728725301376703	0.44828447107497
ENSG00000114353	GNAI2	0.0143181678505597	0.316409577949239	0.0712483001771373	0.696875668735288	0.452564376917041
ENSG00000137642	SORL1	0.0145084409525931	0.317214965080489	0.0695926408476077	1.64936871388829	0.702368214565946
ENSG00000197746	PSAP	0.0145744869588421	0.317214965080489	0.050281315934928	6.46854269206077	0.962550823881875
ENSG00000167770	OTUB1	0.0146975889255124	0.318976968669424	0.0573842874358118	0.63809829517084	0.415685854911192
ENSG00000171735	CAMTA1	0.014788051102291	0.319795563344832	0.059902575410012	2.01444468221699	0.726906341393823
ENSG00000110799	VWF	0.0151089633006789	0.321868833429209	0.0670666776265062	0.357907126043227	0.246558242385334
ENSG00000073464	CLCN4	0.0153640262768009	0.322530245568035	0.0505788787394927	0.521791853912547	0.361331050716884
ENSG00000145335	SNCA	0.0155862381951022	0.324471994551801	-0.0831919646285462	1.78083315500392	0.682965974748556
ENSG00000148798	INA	0.016291879707036	0.329063386322712	-0.0749656456019954	1.09615521791854	0.52357514801341
ENSG00000136942	RPL35	0.0167872557336036	0.335022060282235	-0.0551603967994754	5.05025322776232	0.911905271417362
ENSG00000142534	RPS11	0.0168336142180598	0.335022060282235	-0.0568319219472118	3.75312076467651	0.870069191811114
ENSG00000233927	RPS28	0.0172419329774206	0.337454033215058	-0.0528163186914687	7.28283044439689	0.926492617162422
ENSG00000145743	FBXL17	0.0177719125870315	0.343082167736117	0.0675470398741281	0.790177616092446	0.481881731935231
ENSG00000109390	NDUFC1	0.0182376880016632	0.343658397571097	-0.0704820228638934	0.882516584635138	0.446037520507882
ENSG00000164919	COX6C	0.0184623504059631	0.343658397571097	-0.072986176220206	3.94671517226621	0.793779870176189
ENSG00000021300	PLEKHB1	0.018665342358822	0.343658397571097	-0.0687864323110339	1.50763249875169	0.672943861901705
ENSG00000127914	AKAP9	0.0189356376392307	0.343658397571097	0.0643511736018277	0.796597474855553	0.460731863898994
ENSG00000065518	NDUFB4	0.0199805564315768	0.34516365635868	-0.0506772894080689	1.11438048362936	0.517155289250303
ENSG00000107105	ELAVL2	0.0200077354115464	0.34516365635868	0.0644553321761794	0.770882373921107	0.45192239104073
ENSG00000203667	COX20	0.0200342676968314	0.34516365635868	-0.0541475502511239	0.52332548683929	0.342285469719666
ENSG00000111674	ENO2	0.0219731825391742	0.358519200599067	0.0542327276336358	3.74819887295813	0.861616377773022
ENSG00000123200	ZC3H13	0.0225272762933351	0.358519200599067	-0.0503689153500456	0.67444182894643	0.430843854768528
ENSG00000105220	GPI	0.0228154434676784	0.360020568093882	0.0670683148299354	2.21424495327769	0.783044439688994
ENSG00000140264	SERF2	0.023026425928205	0.361654549687313	-0.051523443496136	3.14491047863614	0.784542406733719
ENSG00000136930	PSMB7	0.0236432890086297	0.367143215019542	-0.0537830434166623	0.780440830301733	0.454953991012198
ENSG00000168993	CPLX1	0.024246646700991	0.368348382608993	0.0648193578184486	0.946679506384193	0.505456879948641
ENSG00000241837	ATP5PO	0.0242939237353152	0.368348382608993	-0.0756692763237806	1.78793066552536	0.671909551323204
ENSG00000127884	ECHS1	0.0246077823200019	0.368792621527495	-0.0508136986578033	0.638597617519081	0.41179827377131
ENSG00000163328	GPR155	0.0257237115857417	0.37160097646123	0.0620061407714042	0.781118482060061	0.46469077680291
ENSG00000075945	KIFAP3	0.0263797345506183	0.373470803660869	-0.0607142775154258	1.09679720379485	0.559954347671018
ENSG00000123095	BHLHE41	0.0268598582241319	0.373470803660869	0.0555839892465919	0.4361580711891	0.319708966402739
ENSG00000162989	KCNJ3	0.0275636424689094	0.374904975154144	-0.056524978993429	0.665489692560097	0.424245666595335
ENSG00000198944	SOWAHA	0.0276475845525519	0.374904975154144	0.0602560306618879	0.509344461088523	0.347992010842428
ENSG00000119705	SLIRP	0.0278795793480985	0.375880465651562	-0.0616162773852236	1.03609387260147	0.489692560097011
ENSG00000150995	ITPR1	0.0282307192481342	0.376823097953505	0.0672096854510191	1.02225551037877	0.545937656038234
ENSG00000070087	PFN2	0.028245874358927	0.376823097953505	-0.0628834529567901	1.91062129966474	0.706790783936087
ENSG00000092841	MYL6	0.0300766171824463	0.381587634328549	-0.0592994847857324	1.8173550181896	0.689920821741922
ENSG00000134324	LPIN1	0.0301885206420961	0.381903441732755	0.0530383589672145	0.610029246023254	0.401954490334546
ENSG00000175602	CCDC85B	0.0308643761904923	0.382251159562096	0.0647521986978319	2.52346815036736	0.790819601968757
ENSG00000228474	OST4	0.0321859889070478	0.385349945480944	-0.0541809190047371	0.564662244097296	0.34210714030958
ENSG00000196262	PPIA	0.0327364687766755	0.385387615283696	-0.0511376272581461	6.08445680861688	0.902846137384978
ENSG00000123106	CCDC91	0.0328739859228372	0.385387615283696	0.0520701575860213	0.397139596262216	0.287894999643341
ENSG00000105640	RPL18A	0.0341492576292713	0.388746061628123	-0.0517938600094845	2.90191882445253	0.793280547827948
ENSG00000145741	BTF3	0.0342585319800995	0.388746061628123	-0.0662503484740511	0.856872815464726	0.469790997931379
ENSG00000140988	RPS2	0.0356517190513003	0.397402550440487	-0.0542667755592836	2.47157429203224	0.796098152507312
ENSG00000171617	ENC1	0.0360352024105543	0.399034549500206	0.0551668425912952	4.94033097938512	0.898851558599044
ENSG00000135404	CD63	0.0380468682799307	0.40513135580896	-0.0594817510124308	1.43754904058777	0.632819744632285
ENSG00000127838	PNKD	0.0397545335546412	0.410843204086812	-0.0525500990369593	0.78425707967758	0.454347671017904
ENSG00000160678	S100A1	0.0398741779111805	0.410843204086812	-0.0554048354173352	0.987659604822027	0.470575647335759
ENSG00000173436	MICOS10	0.0439278231686783	0.42223337594679	-0.0579264788896379	1.45816392039375	0.612704187174549
ENSG00000127540	UQCR11	0.0444002396800846	0.42223337594679	-0.0516127337718324	2.92781225479706	0.775162279763179
ENSG00000159335	PTMS	0.0445431138870966	0.42223337594679	-0.0634212801256142	1.16338540552108	0.599935801412369
ENSG00000054793	ATP9A	0.0446025739655079	0.42223337594679	0.0593294390754309	1.3683928953563	0.656109565589557
ENSG00000132471	WBP2	0.0457742514615422	0.426500582378492	-0.0650227394989975	1.59073400385192	0.688494186461231
ENSG00000155368	DBI	0.0459439547521221	0.427094814636904	-0.0732906968452878	1.38936443398245	0.577680291033597
ENSG00000135940	COX5B	0.0464814723639447	0.429352905564011	-0.0503394720237342	4.351237606106	0.864219987160282
ENSG00000189171	S100A13	0.0467830911658403	0.429352905564011	-0.0615711201704199	1.33918253798416	0.599186817890006
ENSG00000078328	RBFOX1	0.0478304280970705	0.430803985328719	0.0653314986599973	1.8061915971182	0.702796205150153
ENSG00000175416	CLTB	0.0478986317105095	0.430803985328719	-0.0524921168370724	1.02175618803053	0.537056851415936
ENSG00000144567	RETREG2	0.0511488837263782	0.438220739787512	0.0624130569196221	1.11912404593766	0.585312789785291
ENSG00000148180	GSN	0.0518198627038039	0.439801030968432	-0.0677167026599149	0.798880091304658	0.453242028675369
ENSG00000183454	GRIN2A	0.0521728768434236	0.441654554268009	0.0557482409286918	1.08527712390327	0.561844639417933
ENSG00000128609	NDUFA5	0.0526182293273992	0.443186911796387	-0.061378645789425	1.39232470218989	0.629253156430559
ENSG00000056097	ZFR	0.0555744471279677	0.454166479758976	-0.0564312254456644	0.775911263285541	0.471431628504173
ENSG00000165525	NEMF	0.0601357739089174	0.45909464483658	0.0549513122049297	0.886439831657037	0.483344033097938
ENSG00000178531	CTXN1	0.0601575410461586	0.45909464483658	-0.0565255822182789	0.991083529495684	0.537306512590056
ENSG00000197694	SPTAN1	0.0602791859642841	0.45909464483658	-0.0564311486195206	1.75436907054711	0.709323061559312
ENSG00000184076	UQCR10	0.0613802003092932	0.459473544468956	-0.0600652198892155	2.34581639203938	0.735858477780155
ENSG00000204389	HSPA1A	0.0615078171444811	0.459473544468956	-0.0523697092639172	0.608067622512305	0.377380697624652
ENSG00000125675	GRIA3	0.0650577601198917	0.465310424540217	0.0530882046099542	0.822241244025965	0.482131393109352
ENSG00000117691	NENF	0.0652784253957381	0.46578051699424	-0.0517916303173318	1.11109922248377	0.550859547756616
ENSG00000141905	NFIC	0.0696681951947918	0.471848918841105	0.0604297312573949	1.06209430059205	0.578750267494115
ENSG00000118181	RPS25	0.0698054737137901	0.471848918841105	-0.0513196272048073	4.1097082530851	0.818710321706256
ENSG00000124942	AHNAK	0.0718523619121178	0.475827542918346	0.0561312122105292	0.539303801983023	0.375597403523789
ENSG00000117016	RIMS3	0.0733470781430878	0.478117434484233	-0.0541888103500636	0.948605464013125	0.534774234966831
ENSG00000153904	DDAH1	0.0750316154080415	0.48219137868479	0.0525723060890475	1.34260646265782	0.655431913831229
ENSG00000185818	NAT8L	0.0779366952086962	0.487041222888809	0.0546465631447699	1.33807689564163	0.649368713888294
ENSG00000010322	NISCH	0.0796736280799399	0.48784675498016	-0.0510554137952175	0.77084670803909	0.47367857907126
ENSG00000234745	HLA-B	0.0811385838624073	0.490663167973748	0.0625964800055171	0.828518439261003	0.44749982167059
ENSG00000132329	RAMP1	0.0828029102827536	0.492947702087156	0.0549097538012568	0.907732363221342	0.490191882445253
ENSG00000117410	ATP6V0B	0.0875834265431736	0.499156334457963	0.056353410740458	1.91354590199016	0.723268421428062
ENSG00000111371	SLC38A1	0.0901833713477292	0.501731230194836	-0.0527199464273245	0.549967900706185	0.363649333048006
ENSG00000128524	ATP6V1F	0.0926538146475102	0.504118831376837	-0.056347573350779	1.06633854055211	0.534346244382624
ENSG00000187957	DNER	0.0942275316781091	0.507246514290605	-0.0554245870682952	0.852699907268707	0.490263214209287
ENSG00000067840	PDZD4	0.0978218719069987	0.511337000201232	0.0521145629561843	1.23921107068978	0.640380911619944
ENSG00000179222	MAGED1	0.0988106008746311	0.512087912371311	-0.0529611139998343	1.13816962693487	0.583458163920394
ENSG00000020129	NCDN	0.100431952860299	0.514503189087439	-0.0513403411139792	2.19708966402739	0.755902703473857
ENSG00000189058	APOD	0.101446842539497	0.516126782270218	-0.0569952215781604	2.10396604608032	0.726870675511805
ENSG00000175874	CREG2	0.101959554255289	0.51821315471775	0.0579167554688176	1.79267422783365	0.696483344033098
ENSG00000149970	CNKSR2	0.105944765902485	0.522160964459192	-0.0527310132381186	1.07354304871959	0.570939439332335
ENSG00000186868	MAPT	0.111067776864478	0.522160964459192	0.0555646876444901	1.24431129181825	0.631072116413439
ENSG00000089737	DDX24	0.117371444228138	0.532918152660172	0.054124113341387	1.6318210999358	0.686782224124403
ENSG00000197535	MYO5A	0.136170114489895	0.553615936486896	-0.053390349468625	1.44025964762109	0.647121763321207
ENSG00000125971	DYNLRB1	0.166129831191948	0.586899552834302	-0.0502972882480769	1.52279049860903	0.642841857479135
ENSG00000185518	SV2B	0.17660666987148	0.594713672004109	0.0527169915272918	1.46133818389329	0.650403024466795
ENSG00000162374	ELAVL4	0.185805655654118	0.601962181141676	0.0501018742868831	1.42506598188173	0.625008916470504
ENSG00000154237	LRRK1	0.00034387657471002	0.0551239607618491	5.14926384354575e-05	0.0925172979527784	0.0823881874598759
ENSG00000019995	ZRANB1	0.000414926117371071	0.0654740446770383	0.00875165175300474	0.384014551679863	0.288394321991583
ENSG00000184083	FAM120C	0.000427688393087193	0.0664496166428856	-0.00322756656954029	0.0661958770240388	0.0607746629574149
ENSG00000136867	SLC31A2	0.000444995254030465	0.0680910162189949	-0.00909059924632773	0.0770383051572865	0.0678721734788501
ENSG00000078687	TNRC6C	0.000487084725983464	0.073418935040403	-0.0421483062439458	0.507311505813539	0.351201940223982
ENSG00000105497	ZNF175	0.000524341397074427	0.0767438227399223	5.0246930367974e-05	0.0551394535986875	0.0509665454026678
ENSG00000106443	PHF14	0.00054428345376905	0.0785245514230519	-0.0477449196804384	0.360439403666453	0.275518938583351
ENSG00000204231	RXRB	0.000566474399569736	0.0805749994542924	-0.014835194451414	0.336578928596904	0.263606533989586
ENSG00000172340	SUCLG2	0.000652232373565757	0.0902314348032956	0.0376365508593904	0.118517725943363	0.100791782580783
ENSG00000147874	HAUS6	0.000692407603972102	0.0940971406258836	-0.021157126823714	0.0710107710963692	0.0650902346815037
ENSG00000272573	MUSTN1	0.000740116627556035	0.0956413773454864	-0.0056253073810717	0.118410728297311	0.0978671802553677
ENSG00000137547	MRPL15	0.000743997393314468	0.0956413773454864	-0.00251498807420983	0.260788929310222	0.209679720379485
ENSG00000177728	TMEM94	0.000748160096078169	0.0956413773454864	0.0274202306812514	0.258363649333048	0.209287395677295
ENSG00000048392	RRM2B	0.000776046122012151	0.0968071339225711	0.0419555764251241	0.222412440259648	0.180647692417433
ENSG00000094916	CBX5	0.000776450920658308	0.0968071339225711	-0.0359519747092127	0.63092945288537	0.422177045438334
ENSG00000146733	PSPH	0.000799659728436857	0.0972983565961906	-0.0263182936369993	0.063092945288537	0.057921392396034
ENSG00000181817	LSM10	0.000840847222889631	0.0980401134724587	-0.0425080856339375	0.211819673300521	0.173764177188102
ENSG00000001036	FUCA2	0.000849239177302268	0.0980401134724587	-0.0027761015809416	0.0777516227976318	0.0699051287538341
ENSG00000164597	COG5	0.000850345028005562	0.0980401134724587	-0.0254989167008377	0.0962978814466082	0.0860261074256366
ENSG00000114019	AMOTL2	0.000854295473371261	0.0980401134724587	-0.00299577306385898	0.211926670946572	0.177616092445966
ENSG00000168490	PHYHIP	0.000868167745768638	0.0985126524103087	-0.0092829296486534	2.34831300378058	0.792852557243741
ENSG00000137478	FCHSD2	0.000906311842049312	0.10058069552589	0.0233378643617887	0.123011627077538	0.109387260146943
ENSG00000124374	PAIP2B	0.000948461385036092	0.103547733727183	-0.0358359432316364	0.164598045509665	0.141022897496255
ENSG00000144485	HES6	0.00101293630800468	0.104415595974344	-0.0352059157682886	0.345816392039375	0.255688708181753
ENSG00000108669	CYTH1	0.00101313192555141	0.104415595974344	-0.0470326846261904	0.35566017547614	0.274948284471075
ENSG00000175348	TMEM9B	0.0010339186761096	0.104821827550788	-0.0405872432399327	0.316748698195306	0.25051715528925
ENSG00000117298	ECE1	0.00104832206977221	0.104821827550788	0.0095863464447698	0.1237606105999	0.111063556601755
ENSG00000115368	WDR75	0.00111241856005093	0.110140343509356	0.00251857121918243	0.115129467151723	0.101148441400956
ENSG00000119636	BBOF1	0.00117058213135865	0.113670278313375	-0.0151051057973957	0.0575290676938441	0.0519651900991512
ENSG00000179981	TSHZ1	0.0011897693295463	0.113769893123672	0.00727994231529774	0.268278764533847	0.217419216777231
ENSG00000130731	METTL26	0.00120936278374208	0.113769893123672	-0.0254959466011889	0.815108067622512	0.472465939082674
ENSG00000107890	ANKRD26	0.00123435258239567	0.113769893123672	0.0158980879588033	0.2535130893787	0.194129395819959
ENSG00000101181	MTG2	0.00124819305229705	0.113769893123672	0.0243537343236226	0.0649119052714174	0.0598473500249661
ENSG00000114650	SCAP	0.00128654584704134	0.116007379547058	-0.00972065807707578	0.173157857193808	0.147799415079535
ENSG00000158526	TSR2	0.00130766580644891	0.116868291852456	-0.00888449654222362	0.408374349097653	0.29898708895071
ENSG00000100991	TRPC4AP	0.00132220981799452	0.117131552209883	0.009498034477367	0.226442684927598	0.183964619445039
ENSG00000197430	OPALIN	0.00137184290671071	0.118381550931477	0.00789508129481314	0.35708681075683	0.24673657179542
ENSG00000204267	TAP2	0.00137791672059536	0.118381550931477	0.03260148829729	0.054390470076325	0.0506812183465297
ENSG00000266402	SNHG25	0.00138320853648027	0.118381550931477	-0.0146911072096962	0.334617305085955	0.266959126899208
ENSG00000088833	NSFL1C	0.00143170410258146	0.119494047371654	0.0354472160298432	0.436193737071118	0.319280975818532
ENSG00000148826	NKX6-2	0.00149613668627595	0.12384823274345	-0.0320083599692419	0.241244025964762	0.183072972394607
ENSG00000116754	SRSF11	0.00173324917554353	0.140651856673656	-0.0484267641103079	0.79142592196305	0.482202724873386
ENSG00000101298	SNPH	0.00173355338440945	0.140651856673656	-0.00271713592081047	0.636279335187959	0.42392467365718
ENSG00000101266	CSNK2A1	0.0017548404734014	0.140651856673656	0.0232384477195894	0.323953206362793	0.257436336400599
ENSG00000164124	TMEM144	0.00181982731884069	0.1440424374555	-0.0294033818738016	0.425065981881732	0.281439474998217
ENSG00000105404	RABAC1	0.00182566907558214	0.1440424374555	-0.0401135997113863	1.24231400242528	0.584171481560739
ENSG00000137720	C11orf1	0.00186230108293202	0.14515272919507	-0.0257138816023994	0.0802482345388401	0.073150724017405
ENSG00000125691	RPL23	0.0018873796499073	0.145501122781785	-0.0287713649039101	2.15161566445538	0.727013339039874
ENSG00000139132	FGD4	0.00201289279875921	0.153133391291983	0.0434480220784845	0.124331264712176	0.108852271916685
ENSG00000005238	FAM214B	0.00204617748964279	0.153133391291983	0.0116216972685189	0.220129823810543	0.183144304158642
ENSG00000185127	C6orf120	0.00204703513460913	0.153133391291983	-0.0172311464995312	0.0800699051287538	0.0737927098937157
ENSG00000131187	F12	0.00208812830348764	0.153927063773151	-0.016399627999146	0.0846708039089807	0.0760039945787859
ENSG00000108561	C1QBP	0.00210684302280079	0.15418121512511	-0.0444267221606393	0.587274413296241	0.376596048220272
ENSG00000145979	TBC1D7	0.00224838719351195	0.161945857301645	-0.0136796545760343	0.106819316641701	0.0946572508738141
ENSG00000178605	GTPBP6	0.00228181403451421	0.162281971370134	0.0144958868017336	0.130323132891076	0.114915471859619
ENSG00000186350	RXRA	0.0023349671495956	0.16408442739802	-0.0319406440062098	0.245666595334903	0.203759183964619
ENSG00000143951	WDPCP	0.00233965318797058	0.16408442739802	-0.0131777493801597	0.0989371567158856	0.0880947285826379
ENSG00000178026	LRRC75B	0.00246397914099659	0.168641882424237	0.0211568945100841	0.0724017404950424	0.0670518581924531
ENSG00000059588	TARBP1	0.00250483041525256	0.168641882424237	-0.0293907149258736	0.156002567943505	0.134032384620872
ENSG00000145833	DDX46	0.00259493538516568	0.17069388023815	-0.00938588511916932	0.277302232684214	0.219737499108353
ENSG00000124160	NCOA5	0.00260608915089793	0.17069388023815	-0.00490957002235803	0.131143448177473	0.111277551893858
ENSG00000164096	C4orf3	0.00261175385094052	0.17069388023815	0.0270858734432792	0.977887153149297	0.542264070190456
ENSG00000141564	RPTOR	0.00263702481665478	0.17069388023815	-0.0016032925405757	0.118981382409587	0.107960624866253
ENSG00000196268	ZNF493	0.00263867131947721	0.17069388023815	-0.00631104523291046	0.0797132463085812	0.072615735787146
ENSG00000104320	NBN	0.00267884322264688	0.17069388023815	-0.00172780636126471	0.152792638561952	0.129467151722662
ENSG00000163995	ABLIM2	0.00270586168340189	0.17069388023815	-0.0320749174068727	0.252728439974321	0.206790783936087
ENSG00000065361	ERBB3	0.00271656198878308	0.17069388023815	-0.0301323511181205	0.227120336685926	0.181325344175761
ENSG00000173272	MZT2A	0.00275662503304622	0.17069388023815	0.0469924291838806	0.876738711748342	0.478350809615522
ENSG00000275832	ARHGAP23	0.00276667407455736	0.17069388023815	-0.0466054003112389	0.292388900777516	0.232577216634567
ENSG00000219545	UMAD1	0.00277193745510017	0.17069388023815	-0.00914928649407655	0.133497396390613	0.114416149511377
ENSG00000105926	MPP6	0.00286213253176206	0.17416275727949	0.0229816445302384	0.234895498965689	0.193665739353734
ENSG00000131477	RAMP2	0.00286276044245919	0.17416275727949	0.0210625012875465	0.0663742064341251	0.0595263570868108
ENSG00000196730	DAPK1	0.00296652329137274	0.179394722871696	0.0249923989509956	0.324060204008845	0.25169412939582
ENSG00000104427	ZC2HC1A	0.00300282348981896	0.180265770673022	-0.0345029455596053	0.211391682716314	0.170946572508738
ENSG00000135801	TAF5L	0.00301662691788699	0.180265770673022	0.0002567878196338	0.0910906626720879	0.081995862757686
ENSG00000117643	MAN1C1	0.00304036218610536	0.180615398338106	0.0496304617659472	0.25287110350239	0.203010200442257
ENSG00000182903	ZNF721	0.00312693020049785	0.183598070318766	-0.0138470685010322	0.207254440402311	0.173015193665739
ENSG00000175582	RAB6A	0.00318509708159391	0.184863766821936	0.00189943370574008	1.15628789499964	0.584171481560739
ENSG00000106536	POU6F2	0.00340961406037756	0.1934477100885	0.0129274187418985	0.0665882017262287	0.0599543476710179
ENSG00000197971	MBP	0.00346095030316818	0.193532820367387	-0.0052389351437232	9.44354090876667	0.952671374563093
ENSG00000133884	DPF2	0.00346415709875425	0.193532820367387	0.0242876499147769	0.187531207646765	0.162707753762751
ENSG00000099968	BCL2L13	0.00358710821651905	0.195764257984222	0.0293492104659178	0.20479349454312	0.171909551323204
ENSG00000149575	SCN2B	0.00359314782851752	0.195764257984222	0.0109380355482063	0.612846850702618	0.408303017333619
ENSG00000168140	VASN	0.00360587433655815	0.195764257984222	0.0363480784379716	0.0638062629288822	0.0596690206148798
ENSG00000186001	LRCH3	0.00363454889501761	0.195764257984222	0.00685569344619996	0.137242314002425	0.120871674156502
ENSG00000172262	ZNF131	0.00363560854993312	0.195764257984222	0.0132692673507649	0.124973250588487	0.110421570725444
ENSG00000248905	FMN1	0.0036442895832294	0.195764257984222	-0.00240764624696813	0.112418860118411	0.0975461873172124
ENSG00000112701	SENP6	0.00367609536526803	0.196427974041491	-0.0139603384448166	0.305157286539696	0.238390755403381
ENSG00000278540	ACACA	0.0037906486058241	0.19756259577916	-0.0185578472139525	0.23136457664598	0.190883800556388
ENSG00000148498	PARD3	0.00382584445854059	0.19756259577916	-0.0158285434945711	0.0779299522077181	0.0700121263998859
ENSG00000155511	GRIA1	0.00385251968248366	0.19756259577916	0.0380148106243094	0.442827591126329	0.321349596975533
ENSG00000105855	ITGB8	0.00386901971168156	0.19756259577916	-0.032050678431557	0.485483986018974	0.335080961552179
ENSG00000114942	EEF1B2	0.00389341519810708	0.19756259577916	0.00361432640173109	1.22405307083244	0.569726799343748
ENSG00000100362	PVALB	0.00397627350635311	0.19756259577916	0.00414317750858637	0.318317997004066	0.189243169983594
ENSG00000110497	AMBRA1	0.00398484222533447	0.19756259577916	0.00812547892979311	0.107889293102218	0.0979741779014195
ENSG00000172915	NBEA	0.00399111486258462	0.19756259577916	-0.00766710232329282	0.449069120479349	0.322205578143948
ENSG00000111364	DDX55	0.00400773583129641	0.19756259577916	-0.0227487876602128	0.089200370925173	0.0797132463085812
ENSG00000170160	CCDC144A	0.00403485172896517	0.19756259577916	-0.015191702409683	0.195841358156787	0.15710821028604
ENSG00000099246	RAB18	0.00403816207629763	0.19756259577916	-0.0334963972373269	0.660068478493473	0.431022184178615
ENSG00000149658	YTHDF1	0.00404945611706962	0.19756259577916	-0.0121309361906943	0.149725372708467	0.13053712818318
ENSG00000196652	ZKSCAN5	0.00413988349152368	0.200041547277022	-0.0120456937632847	0.05588843712105	0.0524288465653756
ENSG00000204138	PHACTR4	0.00417909375085823	0.200797744581195	0.00763128736750054	0.116556102432413	0.102896069619802
ENSG00000133627	ACTR3B	0.00419529895104784	0.200797744581195	0.0416104065860095	0.3582637848634	0.270097724516727
ENSG00000163590	PPM1L	0.00425263514303787	0.201630808964974	0.0106635295813268	0.397460589200371	0.294849846636707
ENSG00000196712	NF1	0.00432907853471753	0.203345879637732	-0.0338887354152918	0.446608174620158	0.331086382766246
ENSG00000154229	PRKCA	0.00446507507414213	0.207800890201665	0.0199298125897718	0.795170839574863	0.47942078607604
ENSG00000103353	UBFD1	0.00449342346428234	0.208160933788015	-0.0254176294219393	0.256009701119909	0.204936158071189
ENSG00000164742	ADCY1	0.00464145833416691	0.21209994441969	0.0344325393579832	1.6758327983451	0.705756473357586
ENSG00000141696	P3H4	0.00479106200685224	0.217950158590994	0.00507372514326095	0.0967258720308153	0.0879520650545688
ENSG00000103544	VPS35L	0.00483962191933779	0.218193490015144	-0.0175229158723586	0.214351950923746	0.181254012411727
ENSG00000204356	NELFE	0.00505050096519478	0.224691670693842	-0.0464073122711505	0.306976246522576	0.242563663599401
ENSG00000182307	C8orf33	0.0051013026084406	0.225209336327757	-0.0209585684977454	0.183679292388901	0.157429203224196
ENSG00000130821	SLC6A8	0.00510673710457039	0.225209336327757	-0.0382197959104345	0.471324630858121	0.339860189742492
ENSG00000118058	KMT2A	0.00524972529297578	0.227540668385246	-0.0290516157919637	0.568799486411299	0.387902132819745
ENSG00000197958	RPL12	0.00529197458812328	0.227928310723664	-0.0255618703470681	2.03338326556816	0.688173193523076
ENSG00000099822	HCN2	0.00531311610934288	0.227928310723664	-0.00548187387646332	0.419573436051074	0.310614166488337
ENSG00000109445	ZNF330	0.00532637700077083	0.227928310723664	-0.0223395150623337	0.114915471859619	0.1008274484628
ENSG00000166770	ZNF667-AS1	0.00543829574220662	0.230076078451438	-0.00657321026399121	0.265354162208431	0.21417362151366
ENSG00000108622	ICAM2	0.00548659156561251	0.230076078451438	0.0412723551533249	0.101005777872887	0.0868107568300164
ENSG00000231389	HLA-DPA1	0.00549073588111203	0.230076078451438	0.0373564937899561	0.136493330480063	0.115771453028033
ENSG00000128656	CHN1	0.00552226862285487	0.230076078451438	0.0420414895206203	8.12814751408802	0.95609529923675
ENSG00000165566	AMER2	0.00567072436858458	0.234707563107933	0.007713010417852	0.770133390398745	0.465546757971325
ENSG00000247828	TMEM161B-AS1	0.00575236254763389	0.236150851091686	-0.0274221691135493	0.295491832513018	0.233433197802982
ENSG00000176978	DPP7	0.00592200262834914	0.239638433671498	0.0335632911916893	0.62572223411085	0.418503459590556
ENSG00000197121	PGAP1	0.00593219340326919	0.239638433671498	-0.0321605390789184	0.153398958556245	0.131892431699836
ENSG00000179094	PER1	0.0059415780454434	0.239638433671498	0.0406745500141895	0.320529281689136	0.256437691704116
ENSG00000117305	HMGCL	0.00595596067447728	0.239638433671498	0.0157277470575683	0.0910549967900706	0.0829231756901348
ENSG00000171385	KCND3	0.00606868702381076	0.243205040688353	0.0240416086049019	0.800592053641487	0.482095727227334
ENSG00000183780	SLC35F3	0.00614233751576894	0.244218372329726	-0.00295770883938269	0.105927669591269	0.0951209073400385
ENSG00000125354	SEPTIN6	0.00618346460583973	0.244889447272061	0.0311194118771052	0.158071189100506	0.135066695199372
ENSG00000183172	SMDT1	0.00629741645525558	0.248428159303227	0.0170104667589088	0.754048077608959	0.441365289963621
ENSG00000164463	CREBRF	0.0063265708608065	0.248607156121731	0.0493802189505367	0.399136885655182	0.294172194878379
ENSG00000124380	SNRNP27	0.00635208617659766	0.248642318982402	-0.023823272770721	0.419466438405022	0.297310792495898
ENSG00000172466	ZNF24	0.00638633680597758	0.24891887377522	-0.00157589187630841	0.300520721877452	0.240138383622227
ENSG00000094631	HDAC6	0.00640844709194545	0.24891887377522	0.0123943299680224	0.0980811755474713	0.0897710250374492
ENSG00000053501	USE1	0.00649433168625152	0.249140978654177	0.00534862860328564	0.231828233112205	0.187317212354662
ENSG00000103051	COG4	0.00652268896980719	0.249140978654177	-0.0044176153704229	0.176795777159569	0.152935302090021
ENSG00000114021	NIT2	0.00654623759081922	0.249140978654177	-0.0049910810522806	0.11320350952279	0.0978315143733505
ENSG00000149654	CDH22	0.00658669350974088	0.249140978654177	0.0137585838751599	0.163064412582923	0.138633283401099
ENSG00000177311	ZBTB38	0.00658685427276615	0.249140978654177	-0.0184236153722074	0.417041158427848	0.311434481774734
ENSG00000073060	SCARB1	0.00668733388874452	0.251390273478123	0.0425436971949514	0.182894642984521	0.154789927954918
ENSG00000221983	UBA52	0.00670480625691699	0.251390273478123	-0.0477608894169521	3.11020757543334	0.862829017761609
ENSG00000134851	TMEM165	0.00681384564834977	0.251390273478123	-0.0400870240193083	0.288750980811755	0.227548327270133
ENSG00000159202	UBE2Z	0.00684312933924919	0.251390273478123	-0.0474283134535133	0.588986375633069	0.400278193879735
ENSG00000244045	TMEM199	0.0068638772826655	0.251390273478123	-0.0259994057723999	0.0933019473571581	0.0827091803980312
ENSG00000122882	ECD	0.00686516498612227	0.251390273478123	0.00354200382838195	0.076146658106855	0.0684428275911263
ENSG00000158966	CACHD1	0.00686893575259087	0.251390273478123	0.00639491181492911	0.11138454953991	0.099543476710179
ENSG00000166233	ARIH1	0.00687832613958404	0.251390273478123	0.0220245585259377	0.315500392324702	0.24830587060418
ENSG00000149115	TNKS1BP1	0.00689524762386772	0.251390273478123	0.0222213340343136	0.0614879805977602	0.0575647335758613
ENSG00000136908	DPM2	0.00695376188904483	0.251706241281232	-0.00633744912416814	0.15386261502247	0.133961052856837
ENSG00000161677	JOSD2	0.0070087240913522	0.25226391120569	0.00397604374394522	0.258755974035238	0.203331193380412
ENSG00000154767	XPC	0.007061525119531	0.252389006782591	0.0318261950629501	0.11398815892717	0.10057778728868
ENSG00000130560	UBAC1	0.00707259024848729	0.252389006782591	-0.0386807288065018	0.272309009201798	0.214993936800057
ENSG00000133703	KRAS	0.00724452360133951	0.25252312486854	0.0221490628464839	0.25586703759184	0.205292816891362
ENSG00000157107	FCHO2	0.00729418705249923	0.25252312486854	0.0321127818992387	0.0890577073971039	0.0814252086454098
ENSG00000134453	RBM17	0.00734699444319528	0.25252312486854	0.0192678602451956	0.344247093230616	0.265068835152293
ENSG00000101654	RNMT	0.0073541262774037	0.25252312486854	-0.00614118232292488	0.466438405021756	0.331799700406591
ENSG00000104419	NDRG1	0.00740974978033699	0.25252312486854	-0.0190992395936314	0.710250374491761	0.43291247592553
ENSG00000114316	USP4	0.00741515682053324	0.25252312486854	0.0261272997159085	0.175369141878879	0.150973678579071
ENSG00000083807	SLC27A5	0.00745401103680469	0.25252312486854	-0.0257864484872689	0.191311791140595	0.158106854982524
ENSG00000124789	NUP153	0.00745898445294268	0.25252312486854	-0.0138106176355502	0.118268064769242	0.104037377844354
ENSG00000175387	SMAD2	0.00751293475846321	0.25252312486854	0.0251447436300003	0.2873956772951	0.230793922533704
ENSG00000100842	EFS	0.00751312650430703	0.25252312486854	0.0189923609264813	0.067586846422712	0.0621299664740709
ENSG00000148343	MIGA2	0.00752337503133911	0.25252312486854	0.013711921595018	0.164705043155717	0.143412511591412
ENSG00000172893	DHCR7	0.00752643435839495	0.25252312486854	-0.0107497664692837	0.144553819815964	0.126542549397247
ENSG00000166507	NDST2	0.00762304604367466	0.254076376221355	0.0110959522133282	0.115414794207861	0.103502389614095
ENSG00000165650	PDZD8	0.00773261001054871	0.256880356896485	0.0143120213093868	0.22733433197803	0.189492831157715
ENSG00000091513	TF	0.0077611409308649	0.256982827084605	-0.0433517626543624	0.785255724374064	0.40138383622227
ENSG00000102409	BEX4	0.00790788578796572	0.260802452217805	-0.0448752009203832	1.28168913617234	0.61138454953991
ENSG00000166432	ZMAT1	0.0079281466314354	0.260802452217805	0.00723494041169967	0.117412083600827	0.102111420215422
ENSG00000080854	IGSF9B	0.00795710963103999	0.260905357674912	-0.0158117892981471	0.136849989300235	0.120229688280191
ENSG00000165804	ZNF219	0.00804177099808515	0.261271121249671	-0.0173166340691485	0.0808902204151509	0.0748626863542335
ENSG00000081692	JMJD4	0.00804916249462754	0.261271121249671	0.00144743348331801	0.0695128040516442	0.0650189029174691
ENSG00000126861	OMG	0.0080717486711454	0.261271121249671	-0.0244897601091517	0.744703616520437	0.444004565232898
ENSG00000198176	TFDP1	0.00810632172920595	0.261551895026361	0.0412693608919492	0.171517226621014	0.147763749197518
ENSG00000081870	HSPB11	0.00822081762496085	0.262051667739858	-0.0246325151419369	0.166345673728511	0.139738925743634
ENSG00000184986	TMEM121	0.00826962525268048	0.262051667739858	0.0029233761991001	0.0772523004493901	0.0707611099222484
ENSG00000116670	MAD2L2	0.00828591426246905	0.262051667739858	-0.023861201021197	0.107532634282046	0.0966902061487981
ENSG00000131871	SELENOS	0.0082881217583421	0.262051667739858	-0.00624606701996225	0.187424210000713	0.157072544404023
ENSG00000069702	TGFBR3	0.00831265648399452	0.262051667739858	-0.00711838553443087	0.0842428133247735	0.076146658106855
ENSG00000126822	PLEKHG3	0.00833500876909638	0.262051667739858	0.0016884292054655	0.111919537770169	0.0999358014123689
ENSG00000133226	SRRM1	0.00836571283187645	0.262051667739858	-0.0383512767428781	0.421713388972109	0.303659319494971
ENSG00000113749	HRH2	0.00838129405683475	0.262051667739858	-0.00836244043100241	0.10956558955703	0.0990084884799201
ENSG00000175322	ZNF519	0.00843247447670373	0.262264603677074	-0.00855646562158757	0.0997218061202653	0.0900920179756045
ENSG00000116521	SCAMP3	0.00844607686372038	0.262264603677074	-0.0248746173250344	0.236928454240673	0.191668449960768
ENSG00000071054	MAP4K4	0.00851435098085024	0.262955445124179	-0.0273031162120622	0.698587631072116	0.454526000427991
ENSG00000084207	GSTP1	0.00855988341336256	0.263441719825964	-0.0463191755406528	1.14433982452386	0.559383693558742
ENSG00000099341	PSMD8	0.00867134002682118	0.263441719825964	-0.0240642270350289	0.609280262500892	0.391005064555246
ENSG00000179886	TIGD5	0.00870077554703268	0.263441719825964	0.0225561939364238	0.0663742064341251	0.0605606676653114
ENSG00000180370	PAK2	0.00870614192932509	0.263441719825964	-0.0324314717686096	0.253477423496683	0.206398459233897
ENSG00000102780	DGKH	0.00872221746954489	0.263441719825964	-0.0137992144273882	0.102503744917612	0.0911619944361224
ENSG00000120885	CLU	0.00872286033552303	0.263441719825964	0.0486340453116929	17.2134603038733	0.996861402382481
ENSG00000065882	TBC1D1	0.00873878365597562	0.263441719825964	0.010599526133316	0.14330551394536	0.126257222341109
ENSG00000167601	AXL	0.00885116934292514	0.264624487013172	-0.0304761771744396	0.143804836293602	0.126685212925316
ENSG00000141985	SH3GL1	0.00891207034115875	0.264624487013172	-0.020370196256412	0.292067907839361	0.235109494257793
ENSG00000108961	RANGRF	0.00892993893878816	0.264624487013172	-0.00378357422374734	0.143162850417291	0.124366930594194
ENSG00000176894	PXMP2	0.00894066163795165	0.264624487013172	-0.0308188185628077	0.100542121406662	0.0887367144589486
ENSG00000112379	ARFGEF3	0.00894714823194978	0.264624487013172	0.0274913227468543	0.533454597332192	0.371638490619873
ENSG00000168314	MOBP	0.00896143920769431	0.264624487013172	0.000958664031252221	1.06805050288894	0.523539482131393
ENSG00000160799	CCDC12	0.00899102498040454	0.264724085355993	0.000348587208148066	0.244810614166488	0.199086953420358
ENSG00000148572	NRBF2	0.00905102503242238	0.2653547840091	-0.00239316354790428	0.140416577501962	0.122369641201227
ENSG00000164172	MOCS2	0.0091134228764442	0.2653547840091	-0.0454560930513503	0.388187459875883	0.278122547970611
ENSG00000112078	KCTD20	0.00917128242947362	0.2653547840091	0.0178776253733291	0.185569584135816	0.156680219701833
ENSG00000182481	KPNA2	0.00917781314600253	0.2653547840091	-0.0117775290599789	0.217633212069334	0.18082602182752
ENSG00000166166	TRMT61A	0.00918955816750267	0.2653547840091	0.00499308352264576	0.0920893073685712	0.0844211427348598
ENSG00000136848	DAB2IP	0.0092145272498985	0.2653547840091	0.041414178355331	0.235608816606035	0.194093729937941
ENSG00000196187	TMEM63A	0.00928335804904264	0.265397608221415	-0.00761569073971356	0.0972965261430915	0.0858834438975676
ENSG00000278195	SSTR3	0.00932821824141345	0.265397608221415	0.00740965071837237	0.0593480276767244	0.0548184606605321
ENSG00000132002	DNAJB1	0.00936602226228844	0.265397608221415	-0.0295766010335288	0.484913331906698	0.347920679078394
ENSG00000138382	METTL5	0.00937164483022159	0.265397608221415	-0.0408225577815845	0.272380340965832	0.213888294457522
ENSG00000171943	SRGAP2C	0.00949068689744123	0.265610799386768	-0.0389962640405833	0.167522647835081	0.143947499821671
ENSG00000272031	ANKRD34A	0.00950723789187779	0.265610799386768	0.0151430738511398	0.206255795705828	0.175262144232827
ENSG00000204852	TCTN1	0.00952812183361285	0.265610799386768	-0.00404836430559728	0.0612026535416221	0.0566730865254298
ENSG00000137055	PLAA	0.00953261827520641	0.265610799386768	-0.0247668116506861	0.0965832085027463	0.0868820885940509
ENSG00000168067	MAP4K2	0.00954715518144339	0.265610799386768	-0.0186703990215183	0.214637277979884	0.180505028889364
ENSG00000102466	FGF14	0.00965530659691924	0.267881706929361	0.0340955348726401	0.326449818104002	0.250053498823026
ENSG00000118276	B4GALT6	0.00978305663486765	0.269332149357705	0.0368553446294291	0.416791497253727	0.300877380697625
ENSG00000164898	FMC1	0.00978940613230172	0.269332149357705	-0.0293206998791078	0.21638490619873	0.168093301947357
ENSG00000002822	MAD1L1	0.00989356665305462	0.269377945639971	0.0229441016503455	0.0876667379984307	0.0795705827805122
ENSG00000115520	COQ10B	0.00992094182954103	0.269377945639971	-0.00807953591945129	0.252371781154148	0.20140523575148
ENSG00000228300	FAM174C	0.00992262558452017	0.269377945639971	0.00524775734800768	0.149618375062415	0.129431485840645
ENSG00000248275	TRIM52-AS1	0.00997630585373641	0.270109149643121	0.0127779991136198	0.0780369498537699	0.0704757828661103
ENSG00000135486	HNRNPA1	0.010097806472242	0.272233625531043	-0.0344659503283453	1.35601683429631	0.640131250445824
ENSG00000164329	TENT2	0.0101086849761502	0.272233625531043	0.00445733767450436	0.0919466438405022	0.0820671945217205
ENSG00000180957	PITPNB	0.0102596107602053	0.273722410771276	-0.0346005778970694	0.497039731792567	0.349168984948998
ENSG00000174306	ZHX3	0.0102693760162439	0.273722410771276	-0.0046303487123015	0.247378557671731	0.203117198088309
ENSG00000134775	FHOD3	0.010272382778722	0.273722410771276	-0.0219059492521758	0.115414794207861	0.101469434339111
ENSG00000184831	APOO	0.0103484974158921	0.275024935271301	0.0116294440300639	0.247378557671731	0.196233682858977
ENSG00000092148	HECTD1	0.0104102841596856	0.275940839182847	0.0170191404831992	0.466723732077894	0.330480062771952
ENSG00000100934	SEC23A	0.0105051738338978	0.277461078646387	-0.00255990440673715	0.55667308652543	0.378165347029032
ENSG00000170892	TSEN34	0.0105225857135921	0.277461078646387	-0.00409167866287737	0.0931949497111064	0.0858121121335331
ENSG00000113460	BRIX1	0.0106234052529097	0.277942408417449	-0.00394038536270723	0.117162422426707	0.100756116698766
ENSG00000185924	RTN4RL1	0.0107671519868613	0.279431344266909	0.0142214428938683	0.103538055496112	0.0917326485483986
ENSG00000144040	SFXN5	0.0107676492096827	0.279431344266909	0.000938558681664259	0.540231114915472	0.370283187103217
ENSG00000128829	EIF2AK4	0.010777180494715	0.279431344266909	-0.00820107069321926	0.222412440259648	0.18186033240602
ENSG00000173267	SNCG	0.0107988134436759	0.279431344266909	0.0138195837993587	1.28978529139026	0.488265924816321
ENSG00000165714	BORCS5	0.0109927058382194	0.28320238841882	-0.00486698198971892	0.0702617875740067	0.0634139382266923
ENSG00000122783	CYREN	0.0110754762170649	0.283698141965792	0.0228403455079006	0.0560311006491191	0.0525358442114273
ENSG00000132300	PTCD3	0.0110962239901463	0.283698141965792	0.015789195374228	0.300485055995435	0.237927098937157
ENSG00000266964	FXYD1	0.0112335091006242	0.285903696929014	-0.041776997851743	1.17337185248591	0.541800413724231
ENSG00000196363	WDR5	0.0112391095832081	0.285903696929014	-0.00640176695354727	0.141771881018618	0.125829231756901
ENSG00000119682	AREL1	0.0113480039350583	0.287217449035071	0.0155607157552091	0.0894143662172766	0.0822811898138241
ENSG00000183864	TOB2	0.0114150073749576	0.287217449035071	-0.0277502255518606	0.233076538982809	0.194200727583993
ENSG00000108830	RND2	0.0114416330432725	0.287217449035071	-0.0390649731593228	0.189064840573507	0.16049646907768
ENSG00000183783	KCTD8	0.0114630996214818	0.287217449035071	0.0167173466352344	0.109993580141237	0.0942649261716242
ENSG00000205476	CCDC85C	0.0114717092817028	0.287217449035071	0.0112198941513806	0.133319066980526	0.116877095370569
ENSG00000129933	MAU2	0.0115269752303803	0.287217449035071	0.0207267276321897	0.132249090520009	0.116556102432413
ENSG00000109790	KLHL5	0.0115642907943082	0.287217449035071	-0.0385393384571331	0.166987659604822	0.143020186889222
ENSG00000177469	CAVIN1	0.0115660069362204	0.287217449035071	0.0310487864280032	0.101398102575077	0.0888080462229831
ENSG00000145740	SLC30A5	0.0116575092743436	0.287217449035071	0.0140364787737566	0.1287181682003	0.113881161281118
ENSG00000014216	CAPN1	0.0116712604764237	0.287217449035071	-0.0339129879776087	0.172123546615308	0.147977744489621
ENSG00000205927	OLIG2	0.0118082195569232	0.288743848197015	-0.00930896191826192	0.180576360653399	0.150224695056709
ENSG00000084070	SMAP2	0.0118971639167518	0.290216083080379	-0.00674889482605295	0.536058206719452	0.371103502389614
ENSG00000136936	XPA	0.0120235738873184	0.29229706783419	-0.0219552186713694	0.163207076110992	0.138312290462943
ENSG00000170017	ALCAM	0.0120940950332829	0.29229706783419	-0.0318279171503216	0.351380269634068	0.264997503388259
ENSG00000105258	POLR2I	0.0120945157074226	0.29229706783419	-0.0173538410779337	1.02350381624938	0.520115557457736
ENSG00000132541	RIDA	0.012098244811832	0.29229706783419	-0.0424923633993547	0.524110136243669	0.348313003780583
ENSG00000118454	ANKRD13C	0.0121714103275847	0.293362942477991	-0.0286891656192269	0.177580426563949	0.15347029032028
ENSG00000175061	SNHG29	0.0122350419247918	0.293886934597639	-0.0441708260609575	1.22594336257936	0.596761537912833
ENSG00000054690	PLEKHH1	0.0122513515660566	0.293886934597639	-0.0322979317297101	0.226621014337685	0.180112704187175
ENSG00000070081	NUCB2	0.0122946031626555	0.294107961908489	0.0461690406010815	0.205685141593552	0.166203010200442
ENSG00000125648	SLC25A23	0.0123188105641441	0.294107961908489	-0.0292422539019702	1.00884513874028	0.570582780512162
ENSG00000187773	DIPK1C	0.0123871448266821	0.295041923595902	-0.0138978843642289	0.0700477922819031	0.0639845923389685
ENSG00000073712	FERMT2	0.0124195672878483	0.295118141270541	-0.0144740860140414	0.193879734645838	0.1646693772737
ENSG00000126216	TUBGCP3	0.0124767451771485	0.295780867474231	0.0158280892950174	0.119837363578001	0.107782295456167
ENSG00000273604	EPOP	0.0125228785800411	0.296179275830995	-0.011851662352345	0.103003067265853	0.0932306155931236
ENSG00000110200	ANAPC15	0.0126253986362593	0.29790631034482	0.0056515481424704	0.23436051073543	0.186996219416506
ENSG00000106603	COA1	0.0126562851082093	0.297938982069478	-0.02044918080924	0.1586775090948	0.13353306227263
ENSG00000049541	RFC2	0.0127443161157156	0.299313601052587	-0.0119533412488031	0.0770026392752693	0.0716170910906627
ENSG00000010818	HIVEP2	0.012900135560983	0.300916224561987	0.0307430578355121	0.368321563592268	0.280119837363578
ENSG00000169609	C15orf40	0.0129019432850124	0.300916224561987	0.00524098968862068	0.105036022540837	0.0944432555817105
ENSG00000147421	HMBOX1	0.0129929243077035	0.302259028139075	0.018695183935961	0.107568300164063	0.0963335473286254
ENSG00000135298	ADGRB3	0.0130193759026139	0.302259028139075	-0.018672694881674	0.433019473571581	0.313859761751908
ENSG00000005893	LAMP2	0.0132055948160302	0.305209704388045	-0.0235021644700968	0.807047578286611	0.460589200370925
ENSG00000083844	ZNF264	0.0132069156171478	0.305209704388045	0.028009163112461	0.0979741779014195	0.0893787003352593
ENSG00000150625	GPM6A	0.0133226508794199	0.306463047504699	0.029448221407153	10.3998858691775	0.986732291889578
ENSG00000174891	RSRC1	0.0133442816517023	0.306463047504699	-0.00717581539907003	0.303908980669092	0.235109494257793
ENSG00000170802	FOXN2	0.0133565460664413	0.306463047504699	-0.0115584779277276	0.0899493544475355	0.0811042157072544
ENSG00000104517	UBR5	0.0133825333151374	0.306463047504699	-0.00599935543537122	0.239674727156003	0.197909979313788
ENSG00000273841	TAF9	0.0134654068582106	0.307200907230414	-0.00715776054463868	0.421856052500178	0.304051644197161
ENSG00000023330	ALAS1	0.013506207217893	0.307200907230414	-0.0158882825262915	0.134674370497182	0.118624723589414
ENSG00000090520	DNAJB11	0.0135503404720402	0.307200907230414	-0.026011530394302	0.102325415507525	0.0925886297168129
ENSG00000005889	ZFX	0.0135610849153957	0.307200907230414	0.0259777752569305	0.161637777302233	0.138954276339254
ENSG00000164610	RP9	0.0135838798648788	0.307200907230414	0.0164725914422117	0.173692845424067	0.14590912333262
ENSG00000272047	GTF2H5	0.0135972676039207	0.307200907230414	-0.00711075970544789	0.366573935373422	0.269741065696555
ENSG00000126947	ARMCX1	0.013830994201793	0.309878251868858	0.0259538317693183	0.260075611669877	0.209465725087381
ENSG00000091527	CDV3	0.0138339400519193	0.309878251868858	0.0218862662129171	0.381410942292603	0.286646693772737
ENSG00000149930	TAOK2	0.0138549446568313	0.309878251868858	0.00668377354013863	0.219416506170198	0.184927598259505
ENSG00000164074	ABHD18	0.0138691919838324	0.309878251868858	0.0142351278134514	0.0679791711249019	0.0626649547043298
ENSG00000180185	FAHD1	0.0140354438365317	0.312451651159872	-0.012175271636931	0.157999857336472	0.136243669305942
ENSG00000132394	EEFSEC	0.0140462471162077	0.312451651159872	-0.0164457542829609	0.0571367429916542	0.0537484842000143
ENSG00000063176	SPHK2	0.0141484368900678	0.314033108028121	0.000538180979595307	0.1287181682003	0.115236464797774
ENSG00000176381	PRR18	0.0141938327086042	0.314349816939022	-0.00503701198837044	0.174156501890292	0.145231471574292
ENSG00000165819	METTL3	0.014462649346138	0.317214965080489	0.0213615705087887	0.0989014908338683	0.0903060132677081
ENSG00000175182	FAM131A	0.0144704078733446	0.317214965080489	0.0103945604578169	0.566623867608246	0.378593337613239
ENSG00000015153	YAF2	0.0144964933169648	0.317214965080489	0.0370313730851162	0.369177544760682	0.277765889150439
ENSG00000155313	USP25	0.0145398901886844	0.317214965080489	0.0245647472718404	0.172087880733291	0.147442756259362
ENSG00000173064	HECTD4	0.0145713873121065	0.317214965080489	0.0332522936732631	0.395320636279335	0.294172194878379
ENSG00000132424	PNISR	0.014718612476478	0.318976968669424	-0.018256680307978	0.834510307439903	0.494864112989514
ENSG00000044090	CUL7	0.0149135979759414	0.321448655330501	-0.0105801732187883	0.0629146158784507	0.0585990441543619
ENSG00000185800	DMWD	0.0149688381428927	0.321448655330501	0.0291031259719918	0.240174049504244	0.201833226335687
ENSG00000147475	ERLIN2	0.0149861467288614	0.321448655330501	0.0354281620731579	0.144660817462016	0.126150224695057
ENSG00000150779	TIMM8B	0.0150391389660136	0.321448655330501	-0.00967071788444385	0.334759968614024	0.243169983593694
ENSG00000138448	ITGAV	0.0150488432061224	0.321448655330501	-0.0422166569686037	0.444040231114915	0.317569013481703
ENSG00000168275	COA6	0.0150554722221336	0.321448655330501	-0.0121014701904598	0.232398887224481	0.181289678293744
ENSG00000012983	MAP4K5	0.0151615055714445	0.321868833429209	-0.0156078066497543	0.142948855125187	0.124509594122263
ENSG00000143106	PSMA5	0.0152404282776611	0.321868833429209	0.0143839239741194	0.238212425993295	0.189492831157715
ENSG00000152894	PTPRK	0.0152419285374612	0.321868833429209	-0.00838749077475737	0.339325201512233	0.258363649333048
ENSG00000167085	PHB	0.0152586515369843	0.321868833429209	0.0125445312321829	0.399564876239389	0.287324345531065
ENSG00000104880	ARHGEF18	0.0152663799596585	0.321868833429209	-0.0095341711735256	0.0893787003352593	0.0812825451173407
ENSG00000104412	EMC2	0.015312172958181	0.322161738968061	-0.0331991031818681	0.27983451030744	0.221663456737285
ENSG00000187479	C11orf96	0.0153935615767693	0.322530245568035	0.0220466226114602	0.129217490548541	0.10656965546758
ENSG00000150540	HNMT	0.0155426572704419	0.324471994551801	-0.0347894400062308	0.0860974391896712	0.0781439474998217
ENSG00000075975	MKRN2	0.0156085040374378	0.324471994551801	0.0132774951756851	0.133568728154647	0.117661744774948
ENSG00000167283	ATP5MG	0.0156147528816888	0.324471994551801	-0.049689588655611	1.78293744204294	0.651651330337399
ENSG00000009694	TENM1	0.0156622585254583	0.324790860058733	-0.011781133781658	0.0977958484913332	0.0854554533133604
ENSG00000133121	STARD13	0.0157134534824776	0.325184767867912	0.025358661532245	0.145053142164206	0.123475283543762
ENSG00000206418	RAB12	0.0159301962038179	0.327767506666765	0.00649941754327199	0.205399814537414	0.167344318424995
ENSG00000169249	ZRSR2	0.0159327371145108	0.327767506666765	0.000165393874092812	0.0972608602610743	0.0872387474142235
ENSG00000186184	POLR1D	0.0159356219203269	0.327767506666765	-0.00228772046596568	0.301804693630073	0.235822811898138
ENSG00000113296	THBS4	0.016037272173556	0.329063386322712	0.0102000913154839	0.0633782723446751	0.0577430629859476
ENSG00000099901	RANBP1	0.0160724221374298	0.329063386322712	-0.0397829244617202	0.477245167272987	0.320921606391326
ENSG00000075856	SART3	0.0161489223867172	0.329063386322712	0.025306232122851	0.222055781439475	0.188850845281404
ENSG00000113916	BCL6	0.0161903106797173	0.329063386322712	0.043522978729029	0.233005207218775	0.193023753477424
ENSG00000068078	FGFR3	0.0162143496001739	0.329063386322712	0.0422477852259706	0.772879663314074	0.463442470932306
ENSG00000224470	ATXN1L	0.0162257016268492	0.329063386322712	0.00308176430884834	0.076146658106855	0.0698694628718168
ENSG00000092140	G2E3	0.0162421905618097	0.329063386322712	0.00017535185690476	0.106640987231614	0.0943362579356588
ENSG00000160789	LMNA	0.0162887899172431	0.329063386322712	0.0309638818344671	0.183179970040659	0.153791283258435
ENSG00000124772	CPNE5	0.0163808674130553	0.33020035929031	-0.00521730152628885	0.394357657464869	0.291461587845067
ENSG00000259330	INAFM2	0.0166968104848501	0.335022060282235	0.0203473667907761	0.190955132320422	0.163278407875027
ENSG00000081177	EXD2	0.016758299347739	0.335022060282235	0.000345723927924368	0.14409016334974	0.126292888223126
ENSG00000204569	PPP1R10	0.0168001416234634	0.335022060282235	0.0218340463684383	0.15985448320137	0.135209358727441
ENSG00000118242	MREG	0.0168201955895652	0.335022060282235	-0.010983814983489	0.0701547899279549	0.062557957058278
ENSG00000147010	SH3KBP1	0.0168522830600431	0.335022060282235	0.0211562411246598	0.296276481917398	0.229117626078893
ENSG00000076928	ARHGEF1	0.016904452433642	0.335398949169647	-0.0081155022921295	0.0554247806548256	0.0520365218631857
ENSG00000139154	AEBP2	0.0170469499453537	0.337120753094641	0.0134147154548772	0.20778942863257	0.175547471288965
ENSG00000090905	TNRC6A	0.0171130740173353	0.337120753094641	-0.0193119411080486	0.496183750624153	0.353163563734931
ENSG00000173848	NET1	0.0171189175748585	0.337120753094641	-0.000983410578934002	0.160532134959698	0.136707325772166
ENSG00000093167	LRRFIP2	0.0171247595145609	0.337120753094641	-0.0165165806429784	0.197446322847564	0.168735287823668
ENSG00000162959	MEMO1	0.017234275148386	0.337454033215058	-0.00920705557322436	0.0590270347385691	0.0543548041943077
ENSG00000168496	FEN1	0.0172344494444535	0.337454033215058	0.000222687622685451	0.0819601968756687	0.0753620087024752
ENSG00000186222	BLOC1S4	0.0175846438624832	0.342164345754153	0.0120346935570512	0.100078464940438	0.09002068621157
ENSG00000182326	C1S	0.0176068011284072	0.342164345754153	0.00486918248757837	0.0977245167272987	0.0855624509594122
ENSG00000096654	ZNF184	0.0176191573228907	0.342164345754153	-0.00662585242121073	0.0725444040231115	0.0656252229117626
ENSG00000164241	C5orf63	0.0176282538992536	0.342164345754153	-0.0288066867362337	1.02279049860903	0.546401312504458
ENSG00000136463	TACO1	0.0176520075391537	0.342164345754153	-0.00353713333789415	0.115914116556102	0.102432413153577
ENSG00000169860	P2RY1	0.0177994034684797	0.343082167736117	0.00174074476248542	0.0551037877166702	0.0503958912903916
ENSG00000100353	EIF3D	0.0178510556587546	0.343082167736117	-0.0276720877031931	0.221092802625009	0.182680647692417
ENSG00000185896	LAMP1	0.0178593339575067	0.343082167736117	0.0121652267855802	0.70739710393038	0.453313360439404
ENSG00000137941	TTLL7	0.0178743716655098	0.343082167736117	-0.0427185545679543	0.874777088237392	0.496183750624153
ENSG00000173210	ABLIM3	0.0179337312969806	0.343082167736117	0.0145310289472996	0.114986803623654	0.101469434339111
ENSG00000128567	PODXL	0.0179640920986349	0.343082167736117	0.0335950098666821	0.16844996076753	0.142342535130894
ENSG00000176182	MYPOP	0.0180280396416253	0.343082167736117	0.00498526335532844	0.160817462015836	0.137955631642771
ENSG00000101132	PFDN4	0.0180462247450273	0.343082167736117	0.047430443695905	0.407696697339325	0.282687780868821
ENSG00000125107	CNOT1	0.0180672157471208	0.343082167736117	-0.00545570813942065	0.274912618589058	0.222804764961838
ENSG00000162073	PAQR4	0.0180730481469071	0.343082167736117	-0.0153821924195519	0.137884299878736	0.119373707111777
ENSG00000103275	UBE2I	0.0181210902070415	0.34334876172779	0.0321526057545336	0.406626720878807	0.307653898280905
ENSG00000113161	HMGCR	0.0182016541308549	0.343658397571097	0.00226607901771586	0.432377487695271	0.308509879449319
ENSG00000166938	DIS3L	0.0183878159604333	0.343658397571097	0.0170029736210407	0.182288322990228	0.155431913831229
ENSG00000006042	TMEM98	0.0184093576685816	0.343658397571097	-0.0144499265011246	0.082138526285755	0.0740067051858192
ENSG00000117682	DHDDS	0.0184143105521286	0.343658397571097	0.00710452811931763	0.0696911334617305	0.0638419288108995
ENSG00000066322	ELOVL1	0.0184513578491739	0.343658397571097	-0.0107183758848675	0.214922605036023	0.175832798345103
ENSG00000159111	MRPL10	0.0184667886261971	0.343658397571097	-0.00336436228119316	0.175012483058706	0.146836436265069
ENSG00000073921	PICALM	0.0185848794671664	0.343658397571097	0.0331608244547202	0.463299807404237	0.338290890933733
ENSG00000226067	LINC00623	0.0185937561374832	0.343658397571097	-0.00407740544633722	0.140559241030031	0.125080248234539
ENSG00000165527	ARF6	0.0186561731804775	0.343658397571097	-0.0264122177594369	0.174263499536344	0.149119052714174
ENSG00000228794	LINC01128	0.0187106836006622	0.343658397571097	0.0185240477328249	0.142164205720807	0.124081603538056
ENSG00000115255	REEP6	0.0187313004480888	0.343658397571097	0.00283666314015793	0.0777159569156145	0.0705471146301448
ENSG00000260630	SNAI3-AS1	0.0187799477671772	0.343658397571097	0.0236634466628329	0.0926599614808474	0.0848134674370497
ENSG00000118579	MED28	0.0188280800240411	0.343658397571097	0.00346137908528255	0.233647193095085	0.192738426421285
ENSG00000125901	MRPS26	0.0188281700830871	0.343658397571097	-0.0253259733670872	0.544154361937371	0.367501248305871
ENSG00000130165	ELOF1	0.018858508912558	0.343658397571097	-0.00069114364286374	0.238390755403381	0.197767315785719
ENSG00000101199	ARFGAP1	0.0188790775813861	0.343658397571097	0.0157779154173235	0.216135245024609	0.180897353591554
ENSG00000091428	RAPGEF4	0.0188803291521879	0.343658397571097	-0.0225788783103392	1.00563520935873	0.532420286753691
ENSG00000123243	ITIH5	0.0188805951599583	0.343658397571097	-0.00925506270653714	0.097902846137385	0.0865967615379128
ENSG00000139990	DCAF5	0.0189922912266578	0.343658397571097	0.00527702538662173	0.152150652685641	0.131214779941508
ENSG00000142168	SOD1	0.0190497344561245	0.343658397571097	-0.0168258305991225	2.95106640987232	0.792781225479706
ENSG00000116120	FARSB	0.0190555743125859	0.343658397571097	-0.021229476753237	0.243276981239746	0.200263927526928
ENSG00000164715	LMTK2	0.019078480365937	0.343658397571097	0.00592724224966409	0.332120693344746	0.251622797631785
ENSG00000141404	GNAL	0.019087335557379	0.343658397571097	0.00267680081145277	0.235287823667879	0.188208859405093
ENSG00000131409	LRRC4B	0.0190902427009987	0.343658397571097	0.0200758351068355	0.43890434410443	0.327163135744347
ENSG00000104833	TUBB4A	0.0192180102334925	0.344752837573314	-0.0399639720252232	1.7805834938298	0.733468863684999
ENSG00000139428	MMAB	0.0192577065685506	0.344752837573314	0.0238348388875764	0.217989870889507	0.183714958270918
ENSG00000169062	UPF3A	0.0192695625787207	0.344752837573314	-0.03009312258609	0.313717098223839	0.246415578857265
ENSG00000182218	HHIPL1	0.0193176298864894	0.344752837573314	0.0278041797081486	0.0720807475568871	0.0668021970183323
ENSG00000256463	SALL3	0.0193217255239623	0.344752837573314	0.0161840611519864	0.0662672087880733	0.0600613453170697
ENSG00000136560	TANK	0.0194209413324293	0.34516365635868	-0.012078163966183	0.147763749197518	0.127434196447678
ENSG00000155959	VBP1	0.0195089006983563	0.34516365635868	-0.044833493999328	0.428525572437406	0.309686853555888
ENSG00000180902	D2HGDH	0.01966682005853	0.34516365635868	0.0204292955056539	0.102860403737784	0.0929452885369855
ENSG00000158195	WASF2	0.0197089381267132	0.34516365635868	-0.0152185074064326	0.21599258149654	0.180719024181468
ENSG00000068120	COASY	0.0197168067565357	0.34516365635868	0.0263518427275177	0.233040873100792	0.19241743348313
ENSG00000135521	LTV1	0.0197250847767857	0.34516365635868	0.00490932421509242	0.0718667522647835	0.0651972323275555
ENSG00000204899	MZT1	0.0197469479858184	0.34516365635868	-0.0033679737453215	0.40138383622227	0.295028176046794
ENSG00000169750	RAC3	0.0197576193728818	0.34516365635868	-0.00149093584849844	0.126649547043298	0.110920893073686
ENSG00000007541	PIGQ	0.0198004428553822	0.34516365635868	0.0364005140394595	0.215243597974178	0.179756045367002
ENSG00000180104	EXOC3	0.0198006361964114	0.34516365635868	-0.0381595401639048	0.289749625508239	0.231043583707825
ENSG00000095794	CREM	0.0198537627582923	0.34516365635868	-0.0350590758631226	0.181931664170055	0.153291960910193
ENSG00000100097	LGALS1	0.0199358859474565	0.34516365635868	-0.0469956067419397	1.57372137812968	0.625508238818746
ENSG00000024422	EHD2	0.0199519767570863	0.34516365635868	0.00548086015780463	0.122262643555175	0.108745274270633
ENSG00000154856	APCDD1	0.0199702162106852	0.34516365635868	-0.0461793616528799	0.247449889435766	0.200335259290962
ENSG00000100225	FBXO7	0.0199899959142284	0.34516365635868	-0.0279722406609863	0.195092374634425	0.163670732577217
ENSG00000206573	THUMPD3-AS1	0.0200012083874455	0.34516365635868	-0.000997303793636273	0.0956915614523147	0.0859191097795848
ENSG00000273032	DGCR9	0.0200689107991008	0.34516365635868	-0.0185567692122086	0.131179114059491	0.11398815892717
ENSG00000102935	ZNF423	0.0201004651143265	0.34516365635868	-0.00116654389974942	0.0701904558099722	0.0651259005635209
ENSG00000177519	RPRM	0.0201223596220033	0.34516365635868	0.0117898386999509	0.0980098437834368	0.0845638062629289
ENSG00000151445	VIPAS39	0.0201308440038877	0.34516365635868	0.00998600448548074	0.0624866252942435	0.0584920465083101
ENSG00000137216	TMEM63B	0.0202605553953088	0.3467749698023	0.0140966306254801	0.338932876810044	0.263000213995292
ENSG00000144029	MRPS5	0.0203036252406756	0.3467749698023	0.0195156342940725	0.301234039517797	0.237427776588915
ENSG00000182022	CHST15	0.0203278326688743	0.3467749698023	0.0227655736020428	0.143091518653256	0.125401241172694
ENSG00000013016	EHD3	0.0203784843933592	0.347052805882857	-0.00466703710746535	0.664098723161424	0.422391040730437
ENSG00000144357	UBR3	0.0204626603990928	0.347647500326853	-0.0121349822035996	0.39239603395392	0.294207860760397
ENSG00000134716	CYP2J2	0.0204987932697044	0.347647500326853	-0.0135409658156927	0.0859904415436194	0.0778229545616663
ENSG00000165671	NSD1	0.020558111708968	0.347647500326853	0.00314937989621139	0.126613881161281	0.113096511876739
ENSG00000174021	GNG5	0.0205755750482198	0.347647500326853	-0.039554100816503	0.231150581353877	0.176974106569655
ENSG00000075826	SEC31B	0.0205855238335933	0.347647500326853	0.0231046804891184	0.0602753406091733	0.0558527712390327
ENSG00000134250	NOTCH2	0.0206500768360781	0.348155469061022	-0.0150041407961458	0.223268421428062	0.183286967686711
ENSG00000151929	BAG3	0.0208136141014536	0.3503278146843	0.0302228165139182	0.150510022112847	0.131072116413439
ENSG00000106460	TMEM106B	0.020934777026832	0.351780887177997	-0.00770329266189201	0.59497824381197	0.398708895070975
ENSG00000138074	SLC5A6	0.0210252932845756	0.352715011430114	0.00773872831680678	0.0980098437834368	0.0882730579927242
ENSG00000162695	SLC30A7	0.0211795307691025	0.354494928480722	0.00499545314870381	0.0651259005635209	0.0591696982666381
ENSG00000183726	TMEM50A	0.0212015978614077	0.354494928480722	-0.0272243482589289	0.447464155788573	0.319815964048791
ENSG00000255248	MIR100HG	0.0213686162389558	0.356553446976004	0.0159338583742552	0.387509808117555	0.291639917255154
ENSG00000138430	OLA1	0.0214343661674933	0.356553446976004	-0.011713228171507	0.585063128611171	0.389328768100435
ENSG00000086289	EPDR1	0.0214467505267812	0.356553446976004	0.0102657595042246	0.724088736714459	0.420714744275626
ENSG00000132321	IQCA1	0.0215126113670552	0.356553446976004	-0.00730071776672495	0.184499607675298	0.151544332691347
ENSG00000090621	PABPC4	0.0215327888777875	0.356553446976004	-0.045541937060317	0.36867822241244	0.28361509380127
ENSG00000130638	ATXN10	0.02155930247382	0.356553446976004	0.0456783957018636	0.769848063342606	0.464441115628789
ENSG00000214338	SOGA3	0.0215962546450502	0.356553446976004	0.00800035110549777	0.117412083600827	0.0990441543619374
ENSG00000160213	CSTB	0.0216071600702361	0.356553446976004	-0.045033676995726	0.54871959483558	0.355018189599829
ENSG00000135541	AHI1	0.0216837336303221	0.357174633375918	-0.02027929243188	0.388758113988159	0.285469719666167
ENSG00000177879	AP3S1	0.0217302348443633	0.357174633375918	0.0197935984582236	0.451601398102575	0.323667879306655
ENSG00000184752	NDUFA12	0.0217509059833834	0.357174633375918	-0.0358469771513334	0.65710821028604	0.377059704686497
ENSG00000104805	NUCB1	0.0218377862580849	0.358019161396752	-0.0362363347152129	0.310507168842285	0.243241315357729
ENSG00000272831	AC027644.3	0.0219703878917791	0.358519200599067	0.00153806985800016	0.0991868178900064	0.0884157215207932
ENSG00000197062	ZSCAN26	0.0219914117381429	0.358519200599067	-0.0211910980668525	0.0704757828661103	0.0646979099793138
ENSG00000110880	CORO1C	0.0220862361961023	0.358519200599067	-0.0132898808456283	0.167094657250874	0.143234182181325
ENSG00000166619	BLCAP	0.0221146332727325	0.358519200599067	-0.0313166373801279	1.14551679863043	0.590627006205864
ENSG00000143149	ALDH9A1	0.0221645012876121	0.358519200599067	-0.0431654820053805	0.265318496326414	0.209893715671589
ENSG00000124596	OARD1	0.0221842052241745	0.358519200599067	-0.0151298210081781	0.12936015407661	0.113381838932877
ENSG00000136280	CCM2	0.0222048468014224	0.358519200599067	0.00522713911214301	0.539018474926885	0.364005991868179
ENSG00000077044	DGKD	0.0222638049252131	0.358519200599067	0.0164274665255431	0.0866680933019474	0.0798915757186675
ENSG00000160888	IER2	0.0222717143658117	0.358519200599067	0.0114036109636544	0.103680719024181	0.0935159426492617
ENSG00000163795	ZNF513	0.0223219415802019	0.358519200599067	0.0122627267342996	0.0762536557529068	0.0700834581639204
ENSG00000051382	PIK3CB	0.0223682241009469	0.358519200599067	0.0303098950086718	0.469684000285327	0.336685926242956
ENSG00000156103	MMP16	0.0223704642076683	0.358519200599067	-0.00270460209096203	0.165739353734218	0.143448177473429
ENSG00000178105	DDX10	0.0223848055982276	0.358519200599067	0.0153299883599771	0.120729010628433	0.106141664883373
ENSG00000166855	CLPX	0.0224087932976807	0.358519200599067	0.0347591020859019	0.263214209287396	0.211819673300521
ENSG00000092330	TINF2	0.0224762677715621	0.358519200599067	-0.00445655342615349	0.0899850203295527	0.0809972180612026
ENSG00000196937	FAM3C	0.0225320336936587	0.358519200599067	-0.0283375693669563	0.862971681289678	0.477031171980883
ENSG00000109929	SC5D	0.0225427955619772	0.358519200599067	-0.0265870805104925	0.598865824951851	0.4002068621157
ENSG00000132692	BCAN	0.0226195583907259	0.359149489904129	0.0227063637370332	0.599935801412369	0.394107996290748
ENSG00000134758	RNF138	0.0226535523387395	0.359149489904129	-0.0177603153634062	0.0904486767957772	0.0826021827519795
ENSG00000165169	DYNLT3	0.0226932602019079	0.359215101534589	0.00759419721127103	0.605963335473286	0.385976175190812
ENSG00000185633	NDUFA4L2	0.0227693905475495	0.359856142628643	-0.0121564231602266	0.0973321920251088	0.0827091803980312
ENSG00000171243	SOSTDC1	0.0228989112381095	0.360773954124286	-0.00119327330367264	0.0636992652828304	0.0567800841714816
ENSG00000134375	TIMM17A	0.0230078409723802	0.361654549687313	0.0434291350561686	0.594086596761538	0.388865111634211
ENSG00000159110	IFNAR2	0.023135331536044	0.362800796867248	0.0119892619885905	0.0693344746415579	0.063913260574934
ENSG00000143147	GPR161	0.0234575513711904	0.366240631211178	-0.0117934087664143	0.0606676653113632	0.0549254583065839
ENSG00000167925	GHDC	0.023495498761489	0.366240631211178	-0.00819100940647113	0.0999001355303517	0.0910193309080534
ENSG00000132128	LRRC41	0.0235045810187973	0.366240631211178	0.0166494107565616	0.230900920179756	0.190313146444112
ENSG00000167862	MRPL58	0.0235080087402112	0.366240631211178	-0.0169914337542982	0.116128111848206	0.101362436693059
ENSG00000184517	ZFP1	0.0235360104620313	0.366240631211178	0.0232384862197521	0.119088380055639	0.107068977815821
ENSG00000121741	ZMYM2	0.0236667227426203	0.367143215019542	0.0182747242496473	0.312076467651045	0.244382623582281
ENSG00000139266	MARCH9	0.0237285682790527	0.367194852755215	0.0276936053338309	0.122512304729296	0.109886582495185
ENSG00000143761	ARF1	0.0237498257819924	0.367194852755215	-0.0433763718249776	1.37773735644482	0.636243669305942
ENSG00000120725	SIL1	0.0237791299833559	0.367194852755215	0.00747946699742075	0.110813895427634	0.0999001355303517
ENSG00000109184	DCUN1D4	0.0238623232853879	0.367916950929973	-0.0133043887271555	0.286646693772737	0.229652614309152
ENSG00000101084	RAB5IF	0.0239460365742509	0.368302095767227	-0.03570437428273	0.294564519580569	0.231899564876239
ENSG00000151779	NBAS	0.0239886346042683	0.368302095767227	0.0371513227085211	0.198551965190099	0.166060346672373
ENSG00000166165	CKB	0.0239967104678518	0.368302095767227	0.0462058543870758	8.88836578928597	0.97745916256509
ENSG00000167797	CDK2AP2	0.0240363253327847	0.368348382608993	-0.0411778223686768	0.227263000213995	0.186175904130109
ENSG00000122390	NAA60	0.0241807575480118	0.368348382608993	-0.0089915699328687	0.155824238533419	0.13535202225551
ENSG00000106484	MEST	0.0242237613838492	0.368348382608993	0.000761704330850321	0.1526856409159	0.133854055210785
ENSG00000143977	SNRPG	0.0242363350942578	0.368348382608993	-0.0315254304726021	0.344639417932806	0.250231828233112
ENSG00000113966	ARL6	0.0242368876612453	0.368348382608993	-0.0185743551409914	0.156394892645695	0.1357443469577
ENSG00000117174	ZNHIT6	0.0243308213935493	0.368348382608993	-0.0253964958595353	0.175511805406948	0.146872102147086
ENSG00000104522	TSTA3	0.0243398290764199	0.368348382608993	0.0221408872229417	0.0916613167843641	0.0825665168699622
ENSG00000109133	TMEM33	0.0243644637669875	0.368348382608993	0.0365194414600181	0.394393323346886	0.294778514872673
ENSG00000152689	RASGRP3	0.0244258559633528	0.368417165215496	0.00112845413849479	0.0595263570868108	0.0543548041943077
ENSG00000168214	RBPJ	0.0244419745216736	0.368417165215496	-0.0166701503697403	0.519045580997218	0.366324274199301
ENSG00000101445	PPP1R16B	0.0245410848820018	0.368792621527495	-0.0421730106299052	0.567123189956488	0.396319280975819
ENSG00000232593	KANTR	0.024567440188333	0.368792621527495	-0.0241159970818871	0.1057850060632	0.0939795991154861
ENSG00000242498	ARPIN	0.0246419441327522	0.368792621527495	0.00411420931009798	0.0760039945787859	0.0700834581639204
ENSG00000204851	PNMA8B	0.0246926590900157	0.368792621527495	0.0475809155532161	0.934981097082531	0.531706969113346
ENSG00000165995	CACNB2	0.024787438143949	0.368792621527495	0.0137483771434896	0.306619587702404	0.239603395391968
ENSG00000095713	CRTAC1	0.0248003619477825	0.368792621527495	0.0116775298251992	0.125222911762608	0.107639631928098
ENSG00000143819	EPHX1	0.0248222133945467	0.368792621527495	-0.00369493467780668	0.377594692916756	0.286290034952564
ENSG00000157827	FMNL2	0.024834169232302	0.368792621527495	-0.044270779776207	0.548969256009701	0.377487695270704
ENSG00000117139	KDM5B	0.0248417270665461	0.368792621527495	-0.0241690495099297	0.144874812754119	0.126257222341109
ENSG00000159128	IFNGR2	0.0248785531752361	0.368792621527495	0.0286719863520806	0.323953206362793	0.253727084670804
ENSG00000140443	IGF1R	0.0249096036457291	0.368792621527495	-0.0111379302463991	0.343105785006063	0.266994792781225
ENSG00000078269	SYNJ2	0.0249416140710247	0.368792621527495	0.0194916417188032	0.236643127184535	0.193808402881803
ENSG00000162825	NBPF20	0.0251472015153979	0.370478584540172	-0.00993553680444721	0.0688708181753335	0.062415293530209
ENSG00000179523	EIF3J-DT	0.0252409940925621	0.370478584540172	-0.0205871914622719	0.091375989728226	0.0814252086454098
ENSG00000112739	PRPF4B	0.0252656344445895	0.370478584540172	-0.0120798047565754	0.42873956772951	0.309722519437906
ENSG00000153250	RBMS1	0.025274124629061	0.370478584540172	0.0323387293736054	0.139310935159426	0.121014337684571
ENSG00000110651	CD81	0.0252769886081524	0.370478584540172	0.0213732854194306	2.21217633212069	0.756687352878237
ENSG00000186141	POLR3C	0.0253071531422782	0.370478584540172	0.020071900646201	0.0743990298880091	0.0674798487766602
ENSG00000225783	MIAT	0.0253220091444992	0.370478584540172	0.00321086445154128	0.869106212996647	0.500606319994294
ENSG00000147586	MRPS28	0.0254263941363175	0.370478584540172	-0.0174274413699237	0.229224623724945	0.180326699479278
ENSG00000102572	STK24	0.0254395620083311	0.370478584540172	-0.0297645633607803	0.301162707753763	0.24192167772309
ENSG00000160948	VPS28	0.0254585595507574	0.370478584540172	0.00849084385747079	0.642734859833084	0.411263285541051
ENSG00000170832	USP32	0.0254591680038498	0.370478584540172	-0.0166841195966243	0.161709109066267	0.136635994008132
ENSG00000125966	MMP24	0.0255857187680742	0.37160097646123	-0.0159561553554681	0.0786076039660461	0.073436051073543
ENSG00000154359	LONRF1	0.0256973849612511	0.37160097646123	0.028116732023189	0.17886439831657	0.152079320921606
ENSG00000141560	FN3KRP	0.0257387119121443	0.37160097646123	-0.0207254865784296	0.174085170126257	0.146051786860689
ENSG00000128309	MPST	0.0257514248652235	0.37160097646123	-0.0302087573082313	0.150260360938726	0.130786789357301
ENSG00000233932	CTXN2	0.0257570733263552	0.37160097646123	0.00467626794120638	0.0847421356730152	0.0762179898708895
ENSG00000204394	VARS	0.0258678756553368	0.372437039379607	0.0307459013902852	0.164740709037734	0.14030957985591
ENSG00000170471	RALGAPB	0.0258887812302687	0.372437039379607	0.0114689277609934	0.176439118339397	0.151793993865468
ENSG00000102531	FNDC3A	0.026025631069296	0.373470803660869	-0.0320489550548729	0.246201583565162	0.200941579285256
ENSG00000229809	ZNF688	0.0261746773644826	0.373470803660869	0.0132894103749759	0.0918039803124331	0.082673514516014
ENSG00000152128	TMEM163	0.0262546586256362	0.373470803660869	0.00127406765887356	0.112097867180255	0.0970111990869534
ENSG00000100129	EIF3L	0.026330444144183	0.373470803660869	0.00505668386843949	0.330087738069762	0.2415293530209
ENSG00000165138	ANKS6	0.0263918161558097	0.373470803660869	-0.00900449465724678	0.0563877594692917	0.0518225265710821
ENSG00000025039	RRAGD	0.0264083495850624	0.373470803660869	-0.00145777049307239	0.155396247949212	0.136849989300235
ENSG00000172269	DPAGT1	0.026416547156489	0.373470803660869	-0.00700425432436221	0.073971039303802	0.0680148370069192
ENSG00000128594	LRRC4	0.0264647879996234	0.373470803660869	0.0196689308455688	0.284899065553891	0.225337042585063
ENSG00000168924	LETM1	0.0265008280510163	0.373470803660869	-0.0233657084986215	0.208681075683002	0.177366431271845
ENSG00000169682	SPNS1	0.0265179964404142	0.373470803660869	0.0360281317323709	0.0970111990869534	0.0879163991725515
ENSG00000113141	IK	0.0265449932234761	0.373470803660869	-0.00811521270995791	0.455595976888508	0.328447107496968
ENSG00000108262	GIT1	0.0265836488182278	0.373470803660869	0.000750853873691226	0.75012483058706	0.478136814323418
ENSG00000145349	CAMK2D	0.0265873859899447	0.373470803660869	0.0460846891938587	0.640095584563806	0.39981453741351
ENSG00000143156	NME7	0.0265976770078385	0.373470803660869	-0.015690469244398	0.110635566017548	0.0938726014694343
ENSG00000163956	LRPAP1	0.0266058244108931	0.373470803660869	-0.0377598433221651	0.63652899636208	0.398352236250802
ENSG00000101180	HRH3	0.0266260427528375	0.373470803660869	0.0217788057224209	0.157464869106213	0.135851344603752
ENSG00000157617	C2CD2	0.02664595399165	0.373470803660869	0.0269609884701324	0.15671588558385	0.135280690491476
ENSG00000163785	RYK	0.02668632976689	0.373470803660869	0.0197555941323558	0.102717740209715	0.0929096226549683
ENSG00000134452	FBH1	0.0268016981841565	0.373470803660869	-0.014285102553334	0.174941151294672	0.148691062129966
ENSG00000180376	CCDC66	0.0268236793749272	0.373470803660869	-0.0305354508811052	0.097225194379057	0.0853484556673087
ENSG00000133315	MACROD1	0.0268284054714196	0.373470803660869	-0.00487378058843312	0.108923603680719	0.0975461873172124
ENSG00000087086	FTL	0.0268401751445888	0.373470803660869	-0.0232794358784179	8.14273485983308	0.965582423853342
ENSG00000066136	NFYC	0.026899128142533	0.373470803660869	-0.0101033009771218	0.20700477922819	0.174263499536344
ENSG00000162222	TTC9C	0.0269737329781074	0.373470803660869	0.0122792990219731	0.108174620158357	0.0959412226264355
ENSG00000164219	PGGT1B	0.0269842937652698	0.373470803660869	0.0175955698992317	0.0990084884799201	0.0878094015264998
ENSG00000114670	NEK11	0.026996107205905	0.373470803660869	-0.00124376510285445	0.076824309865183	0.0685854911191954
ENSG00000075618	FSCN1	0.027109066426526	0.374520467635412	-0.0205055809388743	0.56566088879378	0.38665382694914
ENSG00000124126	PREX1	0.0271981706593477	0.374782702476694	0.00822595367203921	0.364005991868179	0.272986660960126
ENSG00000117751	PPP1R8	0.0272536313000216	0.374782702476694	0.00304352248236184	0.159997146729439	0.13874028104715
ENSG00000142185	TRPM2	0.0272622922109004	0.374782702476694	0.00325013259346361	0.130073471716956	0.114309151865326
ENSG00000011201	ANOS1	0.0272764913674988	0.374782702476694	0.0394549330458036	0.102753406091733	0.0908053356159498
ENSG00000152219	ARL14EP	0.0273636047375014	0.374904975154144	-0.031271399977671	0.114059490691205	0.101005777872887
ENSG00000100124	ANKRD54	0.0275079477081554	0.374904975154144	-0.00274325914290655	0.120122690634139	0.107889293102218
ENSG00000123349	PFDN5	0.0275185333660138	0.374904975154144	-0.0284500481267271	2.64569512804052	0.783187103217063
ENSG00000116750	UCHL5	0.0275539978831197	0.374904975154144	0.000703400303498053	0.304479634781368	0.234717169555603
ENSG00000029534	ANK1	0.0275901758749465	0.374904975154144	-0.00320556229093481	0.0947999144018832	0.0829231756901348
ENSG00000088356	PDRG1	0.0276163206965629	0.374904975154144	-0.00345342972963276	0.101005777872887	0.0893787003352593
ENSG00000074706	IPCEF1	0.02762319856782	0.374904975154144	0.0144244975791147	0.826806476924174	0.479741779014195
ENSG00000102468	HTR2A	0.0276566201098957	0.374904975154144	0.0140539044591885	0.445502532277623	0.302161352450246
ENSG00000117505	DR1	0.0277333501694492	0.374944292955902	-0.0145527927473448	0.217347885013196	0.179613381838933
ENSG00000155324	GRAMD2B	0.0277337743180571	0.374944292955902	-0.00275359852999063	0.301769027748056	0.240816035380555
ENSG00000087191	PSMC5	0.0278178662225503	0.375578383665154	0.00444388682728747	1.16623867608246	0.590448676795777
ENSG00000175756	AURKAIP1	0.0279453229756932	0.375880465651562	0.0443761390861546	0.807404237106784	0.460874527427063
ENSG00000143390	RFX5	0.0279542270187595	0.375880465651562	-0.00892890025604449	0.0728653969612669	0.066623867608246
ENSG00000136026	CKAP4	0.027989118741457	0.375880465651562	0.0194430975507749	0.229723946073186	0.189992153505956
ENSG00000185324	CDK10	0.0281907829240346	0.376823097953505	-0.00791486115362988	0.159997146729439	0.140059918681789
ENSG00000131558	EXOC4	0.0281933711198432	0.376823097953505	-0.0265993683416714	0.26706612454526	0.218132534417576
ENSG00000172766	NAA16	0.028229320647796	0.376823097953505	0.0066274115973797	0.0902703473856909	0.0806762251230473
ENSG00000107290	SETX	0.0283532886718383	0.377237010925789	-0.0245953908085736	0.202296882801912	0.171731221913118
ENSG00000107798	LIPA	0.0283771260914031	0.377237010925789	-0.0376057775643215	0.250659818817319	0.201191240459377
ENSG00000087495	PHACTR3	0.0283889621055153	0.377237010925789	-0.0418193736008572	0.441329624081604	0.323917540480776
ENSG00000178741	COX5A	0.0284698593872607	0.377725945385752	-0.0197977557335794	1.24103003067266	0.575148013410372
ENSG00000061273	HDAC7	0.0285260779665393	0.377725945385752	0.0177528056719728	0.0680861687709537	0.0621656323560882
ENSG00000089091	DZANK1	0.0285379637913981	0.377725945385752	-0.00436633492285017	0.0552464512447393	0.051537199514944
ENSG00000244754	N4BP2L2	0.0285939249104881	0.377971266585103	0.0308668869168657	0.439439332334689	0.321634924031671
ENSG00000132688	NES	0.0286672590016291	0.378029456259479	0.0165006208141444	0.063235608816606	0.0577430629859476
ENSG00000119729	RHOQ	0.0286946791963504	0.378029456259479	-0.021033729729625	0.495292103573721	0.34888365789286
ENSG00000168591	TMUB2	0.0287106241163501	0.378029456259479	0.0105789663491397	0.245773592980954	0.204436835722947
ENSG00000105176	URI1	0.0287646207502924	0.378247272079691	-0.0277759611985717	0.261252585776446	0.211677009772452
ENSG00000047056	WDR37	0.0289244872283377	0.379734495944685	0.0118119231799138	0.171945217205221	0.141629217490549
ENSG00000203485	INF2	0.028993642250533	0.379734495944685	-0.0089356842348764	0.464797774448962	0.329374420429417
ENSG00000170632	ARMC10	0.0290202586519408	0.379734495944685	-0.0245531707168111	0.298844425422641	0.233112204864826
ENSG00000064999	ANKS1A	0.0290978991702227	0.379734495944685	-0.0229648661101807	0.164027391397389	0.140630572794065
ENSG00000140941	MAP1LC3B	0.0291019285430754	0.379734495944685	-0.0279314008078126	1.25718667522648	0.600149796704473
ENSG00000177479	ARIH2	0.02910332704834	0.379734495944685	-0.0233646568403221	0.215243597974178	0.180362365361295
ENSG00000131966	ACTR10	0.0292697844494412	0.380039560605301	-0.0463545666381965	0.481917397817248	0.331193380412298
ENSG00000114646	CSPG5	0.0293208208692023	0.380039560605301	-0.0145947377297141	0.67026892075041	0.427491261858906
ENSG00000156928	MALSU1	0.0293324325391789	0.380039560605301	-0.0250090947554205	0.208823739211071	0.172551537199515
ENSG00000138768	USO1	0.0293543855215824	0.380039560605301	-0.0315934021683342	0.272843997432057	0.213745630929453
ENSG00000104205	SGK3	0.0293596773522311	0.380039560605301	-0.0254138228059281	0.131500106997646	0.115343462443826
ENSG00000159733	ZFYVE28	0.0294066918959381	0.380039560605301	-0.0184685889465026	0.120087024752122	0.107104643697839
ENSG00000100603	SNW1	0.029430306013965	0.380039560605301	-0.0161797519957808	0.209786718025537	0.174548826592482
ENSG00000196850	PPTC7	0.0294651315945426	0.380039560605301	-0.0201291742101132	0.136742991654184	0.11933804122976
ENSG00000171634	BPTF	0.0295423611173393	0.380039560605301	-0.0166645767629623	0.538198159640488	0.36828589771025
ENSG00000147027	TMEM47	0.0295458019472485	0.380039560605301	-0.0344891670374341	0.449176118125401	0.326128825165846
ENSG00000203791	EEF1AKMT2	0.0295716485727691	0.380039560605301	-0.0217279154700272	0.106248662529424	0.0949782438119695
ENSG00000117523	PRRC2C	0.0295782844475459	0.380039560605301	-0.0111072769295647	0.791568585491119	0.478885797845781
ENSG00000148341	SH3GLB2	0.0296858592417544	0.380937093370366	-0.0283270647739635	0.74909052000856	0.466295741493687
ENSG00000185236	RAB11B	0.029786863191767	0.381534017846114	-0.0083378678513813	0.431949497111064	0.318674655824239
ENSG00000099992	TBC1D10A	0.0298079354471318	0.381534017846114	0.0106959057150106	0.0574220700477923	0.0533918253798416
ENSG00000151806	GUF1	0.0299139325578262	0.381587634328549	-0.00891864941632915	0.103538055496112	0.0919823097225194
ENSG00000163683	SMIM14	0.0299298562414789	0.381587634328549	-0.0202069605438752	0.404023111491547	0.298131107782295
ENSG00000133739	LRRCC1	0.0299351564765199	0.381587634328549	0.0259221149978408	0.0892360368071902	0.0762179898708895
ENSG00000103769	RAB11A	0.0300303584561997	0.381587634328549	0.0265553219376955	0.846993366145945	0.494864112989514
ENSG00000186395	KRT10	0.0300387425047206	0.381587634328549	-0.0314127205562025	0.380804622298309	0.270704044511021
ENSG00000196305	IARS	0.0300757817700311	0.381587634328549	-0.0260603858663444	0.216277908552679	0.176153791283258
ENSG00000123739	PLA2G12A	0.0301847559574226	0.381903441732755	0.00743043499144536	0.247806548255938	0.201048576931308
ENSG00000155111	CDK19	0.0302149569209299	0.381903441732755	0.0110164763391703	0.267315785719381	0.216848562664955
ENSG00000105135	ILVBL	0.030302848752992	0.382249662713859	0.0173353089269016	0.211891005064555	0.178293744204294
ENSG00000166164	BRD7	0.0303277574665231	0.382249662713859	-0.024038273851392	0.295670161923104	0.232826877808688
ENSG00000160746	ANO10	0.0303558995441643	0.382249662713859	-0.0069423356707194	0.0838148227405664	0.0758613310507169
ENSG00000186654	PRR5	0.0305351422641779	0.382251159562096	-0.0157989347063051	0.0583493829802411	0.0543191383122905
ENSG00000114573	ATP6V1A	0.0306050279177158	0.382251159562096	-0.0120557246235755	0.907019045580997	0.496683072972395
ENSG00000129521	EGLN3	0.0306313969802213	0.382251159562096	-0.0422159490953979	0.133105071688423	0.112632855410514
ENSG00000163069	SGCB	0.0306617992649894	0.382251159562096	0.0160490032399955	0.411905271417362	0.305906270062059
ENSG00000130035	GALNT8	0.0306867547563335	0.382251159562096	-0.00608304039600782	0.331514373350453	0.255367715243598
ENSG00000141551	CSNK1D	0.0308526665599531	0.382251159562096	-0.00506552566530871	0.356159497824381	0.273521649190384
ENSG00000100814	CCNB1IP1	0.0308783659623399	0.382251159562096	0.0238279016674881	0.136707325772166	0.120836008274485
ENSG00000256222	MTRNR2L3	0.030892322500798	0.382251159562096	0.0127087508566243	0.0775376275055282	0.0731150581353877
ENSG00000105619	TFPT	0.0309194954025082	0.382251159562096	-0.0405350725359241	0.407518367929239	0.292353234895499
ENSG00000123836	PFKFB2	0.0309382624555772	0.382251159562096	0.0308902891394187	0.189314501747628	0.161352450246095
ENSG00000078403	MLLT10	0.0309524387477589	0.382251159562096	0.00769506859527522	0.110243241315358	0.0989728225979028
ENSG00000176533	GNG7	0.0309632930972711	0.382251159562096	-0.0191451915018047	0.425458306583922	0.315179399386547
ENSG00000163818	LZTFL1	0.0309701342092344	0.382251159562096	0.029124276538049	0.193416078179613	0.163242741993009
ENSG00000169490	TM2D2	0.0309725896535085	0.382251159562096	0.0102462705537932	0.173193523075826	0.150224695056709
ENSG00000234456	MAGI2-AS3	0.031008148602153	0.382251159562096	0.0220446102927274	0.241600684784935	0.200335259290962
ENSG00000102974	CTCF	0.031044577394987	0.382251159562096	0.0163675633251312	0.190527141736215	0.160924459661887
ENSG00000223891	OSER1-DT	0.0310710309313965	0.382251159562096	0.00361271610059781	0.132427419930095	0.116805763606534
ENSG00000142207	URB1	0.0310877062522738	0.382251159562096	-0.0145436672097182	0.133854055210785	0.118482060061345
ENSG00000163159	VPS72	0.0311218591331443	0.382251159562096	-0.0132945306216452	0.170233254868393	0.145302803338327
ENSG00000138050	THUMPD2	0.0311508767521146	0.382251159562096	-0.00475534366540636	0.0640559241030031	0.0586703759183965
ENSG00000085719	CPNE3	0.0313107985800745	0.383129476549956	0.00843921087844951	0.210678365075968	0.174477494828447
ENSG00000148334	PTGES2	0.031311180401842	0.383129476549956	0.0469505268700274	0.478136814323418	0.341572152079321
ENSG00000111229	ARPC3	0.0313362657322768	0.383129476549956	0.00243513910652848	0.787823667879307	0.45128040516442
ENSG00000175215	CTDSP2	0.0317536250859029	0.385349945480944	-0.0236387839255811	0.248341536486197	0.204900492189172
ENSG00000135414	GDF11	0.0317736515148432	0.385349945480944	0.0324418890201716	0.133818389328768	0.117840074185035
ENSG00000137133	HINT2	0.0318709676220833	0.385349945480944	-0.0319315135379386	0.207718096868536	0.169983593694272
ENSG00000108840	HDAC5	0.0319319181155885	0.385349945480944	-0.0211265404401306	0.471395962622156	0.333654326271489
ENSG00000134072	CAMK1	0.0319340994950971	0.385349945480944	-0.00517459675630078	0.317890006419859	0.238604750695485
ENSG00000169021	UQCRFS1	0.0319633474880249	0.385349945480944	-0.0320997152158889	0.838611883871888	0.476567515514659
ENSG00000070159	PTPN3	0.0319657465576391	0.385349945480944	0.0057860091028983	0.0836364933304801	0.0748626863542335
ENSG00000161671	EMC10	0.0319660713608281	0.385349945480944	-0.0399987203200001	0.374634424709323	0.285755046722305
ENSG00000136448	NMT1	0.0319742778527901	0.385349945480944	0.0232167125909203	0.79977173835509	0.444004565232898
ENSG00000111058	ACSS3	0.0320006240174339	0.385349945480944	-0.00549336349240426	0.106854982523718	0.0945145873457451
ENSG00000131788	PIAS3	0.0320029419024853	0.385349945480944	-0.00393087481282095	0.0997218061202653	0.0913403238462087
ENSG00000113645	WWC1	0.0320247124018835	0.385349945480944	0.0362476046710425	0.203652186318568	0.17444182894643
ENSG00000103005	USB1	0.0320254982585826	0.385349945480944	0.0230703811110397	0.190705471146301	0.162814751408802
ENSG00000262814	MRPL12	0.0320898824640933	0.385349945480944	-0.0263435169914376	0.415115200798916	0.29962907482702
ENSG00000102678	FGF9	0.0321468256368996	0.385349945480944	-0.00687105086072257	0.123296954133676	0.105178686068906
ENSG00000168395	ING5	0.0321718340042795	0.385349945480944	-0.00881679097967636	0.166916327840787	0.144268492759826
ENSG00000168481	LGI3	0.0322851779595328	0.385349945480944	-0.0315734773772401	0.510022112846851	0.344425422640702
ENSG00000159445	THEM4	0.0322883973272456	0.385349945480944	0.0138821553578325	0.0710464369783865	0.0655182252657108
ENSG00000169851	PCDH7	0.0323071519504293	0.385349945480944	0.0269956720042386	0.912547257293673	0.518403595120907
ENSG00000205726	ITSN1	0.0323675373279101	0.385349945480944	0.025446265915005	0.557529067693844	0.387367144589486
ENSG00000261675	AL022313.4	0.0324001608889314	0.385349945480944	-0.0206683206339699	0.127826521149868	0.111741208360083
ENSG00000124702	KLHDC3	0.0324231070452855	0.385349945480944	-0.00801428845879204	1.24138668949283	0.601255439047008
ENSG00000072849	DERL2	0.0324664195565837	0.385349945480944	0.00647848822379138	0.117875740067052	0.105642342535131
ENSG00000012822	CALCOCO1	0.032471809446904	0.385349945480944	0.0162732614712564	0.212853983879021	0.177651758327983
ENSG00000244734	HBB	0.0325567952124435	0.385387615283696	0.0317535240630018	0.544796347813681	0.16844996076753
ENSG00000176853	FAM91A1	0.0326160329342629	0.385387615283696	-0.0213921302447504	0.155931236179471	0.134781368143234
ENSG00000160179	ABCG1	0.0327327680652329	0.385387615283696	-0.00765736897927639	0.066623867608246	0.0608459947214495
ENSG00000205937	RNPS1	0.0327666677680433	0.385387615283696	0.0356651157107261	1.02899636208003	0.563164277052572
ENSG00000054282	SDCCAG8	0.032794085860225	0.385387615283696	-0.0416985432399463	0.289820957272273	0.229117626078893
ENSG00000254505	CHMP4A	0.0327955370612444	0.385387615283696	-0.0333472507292652	0.283294100863114	0.225301376703046
ENSG00000136040	PLXNC1	0.0328301103135488	0.385387615283696	-0.0135989567309569	0.120479349454312	0.105678008417148
ENSG00000152601	MBNL1	0.0328336098954438	0.385387615283696	-0.0102365912146508	0.512019402239817	0.353341893145017
ENSG00000143119	CD53	0.0328947543691995	0.385387615283696	-0.0270488967670146	0.0698337969897996	0.0624509594122263
ENSG00000065413	ANKRD44	0.0330150415784764	0.386083761373908	0.000875473628355106	0.0628432841144162	0.0571010771096369
ENSG00000118246	FASTKD2	0.0330306337089867	0.386083761373908	-0.0260478354181	0.170161923104358	0.147442756259362
ENSG00000176463	SLCO3A1	0.0331466117069913	0.386956418478634	-0.0170549568093701	0.149796704472502	0.13053712818318
ENSG00000165724	ZMYND19	0.0331819247848794	0.386956418478634	-0.0168422227979318	0.129966474070904	0.11594978243812
ENSG00000167674	HDGFL2	0.0333456222712991	0.388416885026355	0.0192088722690124	0.193095085241458	0.160995791425922
ENSG00000119979	DENND10	0.033522667095516	0.388746061628123	-0.0300349476188201	0.2415293530209	0.198266638133961
ENSG00000099899	TRMT2A	0.03357336191674	0.388746061628123	-0.0171573397823766	0.115735787146016	0.105036022540837
ENSG00000185420	SMYD3	0.0335908143634775	0.388746061628123	-0.0120167066663053	0.110920893073686	0.0987944931878165
ENSG00000128159	TUBGCP6	0.0336589686926796	0.388746061628123	-0.00572685120036689	0.16349240316713	0.141415222198445
ENSG00000164600	NEUROD6	0.0336618868545006	0.388746061628123	-0.0156506464555776	0.233397531920964	0.181789000641986
ENSG00000164190	NIPBL	0.0336624655049286	0.388746061628123	0.0250833924086151	0.278800199728939	0.222091447321492
ENSG00000144674	GOLGA4	0.0337062349298055	0.388746061628123	-0.0407520422679801	0.520864540980098	0.348633996718739
ENSG00000198399	ITSN2	0.0337287476055674	0.388746061628123	-0.0329553389210751	0.351201940223982	0.268385762179899
ENSG00000139624	CERS5	0.0337527051286232	0.388746061628123	-0.00363794123526515	0.121834652970968	0.110492902489479
ENSG00000102580	DNAJC3	0.0338232163865751	0.388746061628123	-0.0321961253184608	0.116413438904344	0.103145730793923
ENSG00000129625	REEP5	0.0338328099483736	0.388746061628123	-0.0175928416708999	1.64505314216421	0.669377273699979
ENSG00000115806	GORASP2	0.0338488534505373	0.388746061628123	-0.033111751558483	0.225408374349098	0.188173193523076
ENSG00000169258	GPRIN1	0.0339278098960592	0.388746061628123	-0.0200284333421258	0.133212069334475	0.117626078892931
ENSG00000114902	SPCS1	0.0339507134467333	0.388746061628123	-0.0240319400616801	0.683072972394607	0.426706612454526
ENSG00000050393	MCUR1	0.0340469429508062	0.388746061628123	-0.0319373529760365	0.239139738925744	0.192381767601113
ENSG00000105722	ERF	0.0340813406951725	0.388746061628123	-0.00610133545472354	0.0717597546187317	0.0667308652542977
ENSG00000013374	NUB1	0.0341219893650176	0.388746061628123	-0.0117735276837504	0.215635922676368	0.179863043013054
ENSG00000137806	NDUFAF1	0.0341292526174643	0.388746061628123	0.018975622371474	0.167451316071046	0.143341179827377
ENSG00000123360	PDE1B	0.0341654127855715	0.388746061628123	-0.00614287906922642	0.304087310079178	0.240245381268279
ENSG00000066422	ZBTB11	0.0342350106136457	0.388746061628123	-0.00298922026432019	0.297061131321778	0.232505884870533
ENSG00000076043	REXO2	0.0342676239560235	0.388746061628123	-0.00534742698394165	0.13392538697482	0.115379128325844
ENSG00000174405	LIG4	0.0343347378630528	0.388746061628123	-0.0115779403133788	0.154076610314573	0.132284756402026
ENSG00000162517	PEF1	0.0344307513486475	0.388746061628123	0.0236639801633854	0.423817676011128	0.308224552393181
ENSG00000168813	ZNF507	0.0344664615049086	0.388746061628123	-0.00954234247349586	0.112989514230687	0.101005777872887
ENSG00000114867	EIF4G1	0.0344676310713422	0.388746061628123	0.0315520627851451	0.321349596975533	0.251872458805906
ENSG00000164199	ADGRV1	0.0344840018919114	0.388746061628123	-0.0248449193673685	0.190420144090163	0.158998502032955
ENSG00000178445	GLDC	0.0344901941993066	0.388746061628123	0.0185018142070858	0.0676225123047293	0.0613453170696911
ENSG00000157833	GAREM2	0.0348297522967366	0.391730633603409	0.0383707063586907	0.123582281189814	0.110314573079392
ENSG00000144331	ZNF385B	0.0348325684697357	0.391730633603409	0.00718381886465054	0.173621513660033	0.148298737427777
ENSG00000177189	RPS6KA3	0.0350366872910433	0.393217168490298	0.00328388428356804	0.159497824381197	0.137170982238391
ENSG00000167720	SRR	0.0350426231945012	0.393217168490298	-0.00152040164333039	0.0554604465368429	0.0507525501105642
ENSG00000178568	ERBB4	0.0351400954644007	0.393873278684776	0.0309336756006141	0.190955132320422	0.155253584421143
ENSG00000116871	MAP7D1	0.0352420569819378	0.394578196741231	-0.0260603911553503	0.815999714672944	0.492296169484271
ENSG00000106415	GLCCI1	0.0353291165136049	0.395048780505691	0.0137872056950891	0.202047221627791	0.170019259576289
ENSG00000171161	ZNF672	0.035362322762367	0.395048780505691	-0.0163083388205378	0.0598116841429489	0.0560667665311363
ENSG00000100997	ABHD12	0.0356072405014527	0.397345327982509	0.0194559356922388	0.470932306155931	0.33754190741137
ENSG00000145362	ANK2	0.0357417252874936	0.397714844387766	-0.0431208184722689	2.47549753905414	0.802090020686212
ENSG00000122584	NXPH1	0.0357584987329529	0.397714844387766	-0.0181575664344637	0.0911263285541051	0.0789285969042014
ENSG00000182957	SPATA13	0.0359329659668817	0.399034549500206	-0.0179599777419551	0.0916613167843641	0.0825665168699622
ENSG00000148219	ASTN2	0.0359842375752981	0.399034549500206	0.0270036869404717	0.151437335045296	0.128860831728369
ENSG00000163938	GNL3	0.0360314847568214	0.399034549500206	0.00671130750745583	0.223839075540338	0.183572294742849
ENSG00000129757	CDKN1C	0.036152403716119	0.399893893898232	0.00546853115914137	0.302518011270419	0.230508595477566
ENSG00000103043	VAC14	0.0363589808189781	0.401738892003129	-0.0175966132168498	0.10878094015265	0.0972965261430915
ENSG00000130244	FAM98C	0.0365423392055093	0.402929498104807	0.0176922116856257	0.121798987088951	0.107746629574149
ENSG00000181751	C5orf30	0.0365940757895659	0.402929498104807	0.000475048914964027	0.269919395106641	0.219666167344318
ENSG00000128534	LSM8	0.0366565673397451	0.402929498104807	-0.0188831378807635	0.151437335045296	0.131892431699836
ENSG00000152133	GPATCH11	0.0366757191822145	0.402929498104807	0.0335985263274401	0.191133461730509	0.157179542050075
ENSG00000122386	ZNF205	0.0367175283128773	0.402929498104807	0.0102910212752339	0.0547827947785149	0.0514658677509095
ENSG00000054277	OPN3	0.0367177888584101	0.402929498104807	-0.00943733923700739	0.197874313431771	0.16545402667808
ENSG00000167680	SEMA6B	0.0367460211659102	0.402929498104807	-0.0429193801084042	0.359726086026107	0.277159569156145
ENSG00000164972	C9orf24	0.0368485328819543	0.403566249271381	0.0141347145263093	0.165489692560097	0.139667593979599
ENSG00000133835	HSD17B4	0.0368847303744351	0.403566249271381	-0.0368386078054493	0.359868749554176	0.271060703331193
ENSG00000137502	RAB30	0.0369322205780273	0.403566249271381	-0.00207873382161816	0.388544118696055	0.291461587845067
ENSG00000230124	ACBD6	0.0369882568351534	0.403566249271381	-0.00779024656580185	0.128147514088023	0.111955203652186
ENSG00000136842	TMOD1	0.0370225196665595	0.403566249271381	0.0124270565437205	0.221378129681147	0.178008417148156
ENSG00000144712	CAND2	0.0370438571219497	0.403566249271381	-0.0122534700266027	0.0755760039945788	0.0691204793494543
ENSG00000128908	INO80	0.0371123320542244	0.403678945789636	0.0010513891459985	0.0715814252086454	0.0658392182038662
ENSG00000196449	YRDC	0.0371371004157022	0.403678945789636	-0.00883755288008153	0.0818888651116342	0.0748983522362508
ENSG00000168566	SNRNP48	0.0371843547837698	0.403678945789636	0.00626099013196597	0.0692274769955061	0.0633782723446751
ENSG00000103121	CMC2	0.0372526068543023	0.403678945789636	-0.0324178069246214	0.232755546044654	0.179898708895071
ENSG00000146828	SLC12A9	0.0372540625285613	0.403678945789636	0.0011838619963562	0.0788929310221842	0.0725444040231115
ENSG00000108256	NUFIP2	0.0372961498425563	0.403686922586058	-0.0283645003438919	0.350096297881447	0.269134745702261
ENSG00000243477	NAA80	0.0373710714515974	0.403686922586058	-0.00308184683931251	0.0663028746700906	0.0613809829517084
ENSG00000139767	SRRM4	0.0374643670662015	0.403686922586058	0.0156833578011453	0.306476924174335	0.242955988301591
ENSG00000178104	PDE4DIP	0.0374716526140303	0.403686922586058	0.00561732252984481	0.909800984378344	0.526535416220843
ENSG00000143543	JTB	0.037477568189638	0.403686922586058	0.0138673587209587	0.751979456451958	0.454561666310008
ENSG00000105676	ARMC6	0.0374946364378376	0.403686922586058	-0.0184876449641596	0.108352949568443	0.0971181967330052
ENSG00000166037	CEP57	0.0376974985223521	0.40466194164471	0.0146263271766706	0.153898280904487	0.132641415222198
ENSG00000101019	UQCC1	0.0377416818090209	0.40466194164471	-0.0171767127187834	0.174192167772309	0.148548398601897
ENSG00000170113	NIPA1	0.0377709918208396	0.40466194164471	0.0325383392646194	0.360047078964263	0.269099079820244
ENSG00000185163	DDX51	0.0377736821147267	0.40466194164471	-0.0084235412340416	0.13132177758756	0.116912761252586
ENSG00000151327	FAM177A1	0.0377999951665166	0.40466194164471	-0.0320185429868661	0.296062486625294	0.233575861331051
ENSG00000160194	NDUFV3	0.0378256137154774	0.40466194164471	-0.04712526463488	0.511341750481489	0.348027676724445
ENSG00000151746	BICD1	0.0378889920819115	0.404911038132512	0.0409707208243824	0.204044511020758	0.170126257222341
ENSG00000196459	TRAPPC2	0.0379776493678439	0.40513135580896	-0.0239813790231209	0.185605250017833	0.159355160853128
ENSG00000131844	MCCC2	0.0380008638413148	0.40513135580896	0.0235470832069051	0.0859191097795848	0.078464940437977
ENSG00000284194	SCO2	0.03808919688385	0.40513135580896	-0.00737562771888217	0.0758969969327341	0.0692988087595406
ENSG00000070214	SLC44A1	0.038110187941233	0.40513135580896	-0.0310335842950186	0.604786361366717	0.39082673514516
ENSG00000160917	CPSF4	0.0381617629220189	0.405253042849074	-0.0214848856324597	0.135066695199372	0.121121335330623
ENSG00000120645	IQSEC3	0.0382387567370644	0.405539333780518	0.0344726799835947	0.26146658106855	0.215564590912333
ENSG00000158042	MRPL17	0.0382690350621679	0.405539333780518	-0.0155012054183888	0.146551109208931	0.125508238818746
ENSG00000104976	SNAPC2	0.038314169685492	0.405592033180067	-0.016348347082454	0.0687994864112989	0.0630216135245025
ENSG00000157005	SST	0.0383737814172238	0.405797715740883	0.0236497070931631	0.0955845638062629	0.0559241030030673
ENSG00000084093	REST	0.0385057898314886	0.406767752623644	0.0116656317456066	0.0684784934731436	0.0617019758898638
ENSG00000178235	SLITRK1	0.0386170411983533	0.407516717933302	-0.0232012864556621	0.267494115129467	0.214351950923746
ENSG00000089351	GRAMD1A	0.038719917613783	0.407829095976763	0.0186594751124852	0.176688779513517	0.15386261502247
ENSG00000141543	EIF4A3	0.038727408955512	0.407829095976763	0.00504276891126834	0.141272558670376	0.125115914116556
ENSG00000178028	DMAP1	0.038919733527159	0.408667700812036	0.00624956197332677	0.31917397817248	0.249946501176974
ENSG00000184307	ZDHHC23	0.038939875888461	0.408667700812036	-0.0167914184060227	0.081318210999358	0.0742563663599401
ENSG00000080815	PSEN1	0.0389657569077539	0.408667700812036	-0.0312684724499359	0.241422355374848	0.198052642841857
ENSG00000127337	YEATS4	0.0389689074048907	0.408667700812036	-0.0182514134155343	0.0921606391326057	0.081318210999358
ENSG00000162944	RFTN2	0.0390738053145683	0.408985213876018	-0.0135374346708598	0.178329410086311	0.148798059776018
ENSG00000163510	CWC22	0.0390801793633387	0.408985213876018	0.00768846667889619	0.110385904843427	0.0956558955702975
ENSG00000100285	NEFH	0.0391484917717588	0.40927600248757	-0.00960845037001784	0.72276909907982	0.36165204365504
ENSG00000157103	SLC6A1	0.0391912638618989	0.409299455782127	0.0285523299244486	0.883729224623725	0.492010842428133
ENSG00000149541	B3GAT3	0.0392429514871589	0.409415875071093	0.0118179421968574	0.34849133319067	0.268171766887795
ENSG00000139651	ZNF740	0.039497269626221	0.410843204086812	0.000543700832778438	0.0913403238462087	0.0829588415721521
ENSG00000113240	CLK4	0.0395036387360566	0.410843204086812	0.032372228077787	0.156430558527712	0.137028318710322
ENSG00000064115	TM7SF3	0.0395339279247732	0.410843204086812	0.00391914297725507	0.286575362008702	0.230151936657394
ENSG00000171109	MFN1	0.0397407881193858	0.410843204086812	-0.01800545244756	0.10357372137813	0.0930879520650546
ENSG00000240849	TMEM189	0.0397420742880926	0.410843204086812	0.024294647538152	0.190170482916043	0.161887438476354
ENSG00000086589	RBM22	0.0397621193344412	0.410843204086812	0.0230010743195047	0.259861616377773	0.211641343890434
ENSG00000149761	NUDT22	0.0397734737788824	0.410843204086812	-0.000131735271310413	0.145481132748413	0.124117269420073
ENSG00000196507	TCEAL3	0.0398687401639592	0.410843204086812	0.0292896546766558	0.662351094942578	0.417504814894072
ENSG00000129932	DOHH	0.0398939847846931	0.410843204086812	0.0148425689221056	0.168235965475426	0.146943433911121
ENSG00000107771	CCSER2	0.0399175403635724	0.410843204086812	0.0239277135089357	0.369034881232613	0.276196590341679
ENSG00000177595	PIDD1	0.0399199552242161	0.410843204086812	-0.0161875589304069	0.0665168699621942	0.0616663100078465
ENSG00000155380	SLC16A1	0.0399996999250548	0.410843204086812	0.021986124700042	0.179898708895071	0.147228760967259
ENSG00000084764	MAPRE3	0.0400510171464628	0.410843204086812	-0.029265121329342	0.771346030387332	0.46169484271346
ENSG00000183155	RABIF	0.0400529041722945	0.410843204086812	-0.0159168811126041	0.139025608103288	0.120301020044226
ENSG00000189077	TMEM120A	0.0401228669467542	0.410843204086812	0.0306648934390783	0.175690134817034	0.154540266780797
ENSG00000104728	ARHGEF10	0.0401526233665689	0.410843204086812	-0.00869009052203301	0.122048648263072	0.108138954276339
ENSG00000112759	SLC29A1	0.0401662428262718	0.410843204086812	0.00672969494593016	0.097367857907126	0.0883087238747414
ENSG00000075420	FNDC3B	0.040193393963538	0.410843204086812	0.00185562246178195	0.0575647335758613	0.0530708324416863
ENSG00000042445	RETSAT	0.0402521428851632	0.411027695649407	0.0035776799332127	0.109672587203082	0.0980811755474713
ENSG00000110002	VWA5A	0.0403392471526459	0.411501067671283	-0.0130385832927095	0.0544261359583423	0.0503602254083743
ENSG00000162704	ARPC5	0.0404749097834102	0.412198640913694	-0.0420487982618106	0.542549397246594	0.37805834938298
ENSG00000141338	ABCA8	0.0404892614898886	0.412198640913694	-0.0195779290850195	0.111527213067979	0.0954062343961766
ENSG00000079277	MKNK1	0.0406046578984729	0.412532890619748	0.00463535043179952	0.13274841286825	0.117590413010914
ENSG00000213722	DDAH2	0.0406057702541262	0.412532890619748	0.0287929168631328	0.145231471574292	0.128254511734075
ENSG00000160781	PAQR6	0.0406446406739924	0.412532890619748	0.0406205018733892	0.473928240245381	0.343640773236322
ENSG00000143322	ABL2	0.0408186288540416	0.413882864253982	0.00433072235177479	0.248412868250232	0.205257151009344
ENSG00000095203	EPB41L4B	0.0408787098238096	0.414076319469061	0.00332392867541692	0.214851273271988	0.181147014765675
ENSG00000154429	CCSAP	0.0409464807030433	0.414347203026086	-0.0486594188904221	0.4880162636422	0.351808260218275
ENSG00000126243	LRFN3	0.0410360315383248	0.414573007385357	0.0200838643886092	0.0872744132962408	0.0797132463085812
ENSG00000133265	HSPBP1	0.0410787055056828	0.414573007385357	-0.0347345599891087	0.301341037163849	0.233896854269206
ENSG00000010282	HHATL	0.0412545560839769	0.414573007385357	0.0236956818090425	0.261359583422498	0.213246308581211
ENSG00000111725	PRKAB1	0.0412666068840953	0.414573007385357	-0.000942278924001519	0.100613453170697	0.0916613167843641
ENSG00000163596	ICA1L	0.041271417879016	0.414573007385357	0.0110045675861509	0.251087809401526	0.205328482773379
ENSG00000153207	AHCTF1	0.0412847765313518	0.414573007385357	-0.00225705925865199	0.192060774662957	0.161709109066267
ENSG00000136870	ZNF189	0.0413053039264745	0.414573007385357	-0.0183488171490132	0.181004351237606	0.152756972679934
ENSG00000072506	HSD17B10	0.0413195723647895	0.414573007385357	-0.0206631327578995	0.137955631642771	0.120087024752122
ENSG00000088766	CRLS1	0.0413382531376428	0.414573007385357	0.0139806633264914	0.188101861759041	0.159283829089093
ENSG00000106665	CLIP2	0.0418011986718569	0.418799906137979	-0.0154634982323291	0.482131393109352	0.351915257864327
ENSG00000101290	CDS2	0.0419193819934159	0.419426541190641	0.0122291313589231	0.424709323061559	0.308188886511163
ENSG00000109756	RAPGEF2	0.0419468072682986	0.419426541190641	-0.0104636276660247	0.574577359298095	0.386689492831158
ENSG00000104490	NCALD	0.0420959211268176	0.42045519748025	0.0337087973095029	1.09055567444183	0.551430201868892
ENSG00000110080	ST3GAL4	0.042132949782158	0.42045519748025	-0.0139058388997688	0.0967972037948499	0.0878807332905343
ENSG00000147065	MSN	0.0421975797834543	0.420661794537227	-0.0138447773476696	0.129538483486697	0.115593123617947
ENSG00000100219	XBP1	0.0422816523695858	0.420661794537227	0.0199769804958698	0.0872387474142235	0.0794279192524431
ENSG00000160877	NACC1	0.0423119636013061	0.420661794537227	0.0221513536425089	0.233575861331051	0.196733005207219
ENSG00000149308	NPAT	0.0423202676749998	0.420661794537227	0.0120107079600767	0.0706897781582139	0.0638419288108995
ENSG00000089041	P2RX7	0.0424036176812406	0.42094907696838	-0.013470278701907	0.16948427134603	0.144054497467722
ENSG00000114388	NPRL2	0.0425321095166038	0.42094907696838	-0.0146651162384701	0.141557885726514	0.123796276481917
ENSG00000228223	HCG11	0.0425397782622812	0.42094907696838	-0.00148252154260402	0.110421570725444	0.0976888508452814
ENSG00000103653	CSK	0.0425398872122869	0.42094907696838	0.0338903365596768	0.18981382409587	0.164241386689493
ENSG00000066455	GOLGA5	0.0425989789190003	0.42094907696838	-0.00257465416584403	0.0963335473286254	0.0882730579927242
ENSG00000143442	POGZ	0.0426996693998953	0.42094907696838	-0.0120090409210341	0.335580283900421	0.262607889293102
ENSG00000160124	CCDC58	0.0427280104107542	0.42094907696838	0.000353571064386285	0.065411227619659	0.0592766959126899
ENSG00000132970	WASF3	0.042745419082777	0.42094907696838	-0.00279619935287301	0.836329267422783	0.487552607175975
ENSG00000278558	TMEM191B	0.0427659658368949	0.42094907696838	0.00383869458797417	0.0996148084742136	0.087845067408517
ENSG00000182168	UNC5C	0.0427659919763895	0.42094907696838	0.0146943671042962	0.0705471146301448	0.0651972323275555
ENSG00000005022	SLC25A5	0.0429686287038019	0.421005962098901	-0.0283757183904478	0.584278479206791	0.356765817818675
ENSG00000086666	ZFAND6	0.0430214787639514	0.421005962098901	-0.00265806848290406	0.301127041871745	0.235109494257793
ENSG00000171303	KCNK3	0.0430416835962097	0.421005962098901	0.00302092802737281	0.0738640416577502	0.0680148370069192
ENSG00000170522	ELOVL6	0.0430826877686567	0.421005962098901	-0.017259976296843	0.115521791853913	0.101683429631215
ENSG00000157193	LRP8	0.0431047788027615	0.421005962098901	0.00750350895171115	0.14433982452386	0.126827876453385
ENSG00000167548	KMT2D	0.0431168722980957	0.421005962098901	0.0201636761590208	0.130572794065197	0.117340751836793
ENSG00000101361	NOP56	0.0431432554794168	0.421005962098901	0.0119459442118602	0.263178543405378	0.207290106284328
ENSG00000141384	TAF4B	0.0432082925521425	0.421005962098901	0.0104689793861406	0.0694058064055924	0.0619516370639846
ENSG00000153317	ASAP1	0.0432093216787063	0.421005962098901	0.0435561940889823	0.379092659961481	0.287502674941151
ENSG00000162385	MAGOH	0.0432306112086318	0.421005962098901	-0.0186769189964786	0.136279335187959	0.117982737713104
ENSG00000171877	FRMD5	0.0432392972334591	0.421005962098901	0.00833503654008211	0.103716384906199	0.0930879520650546
ENSG00000136603	SKIL	0.0432720258103435	0.421005962098901	-0.00606984737952995	0.20896640273914	0.17365717954205
ENSG00000168477	TNXB	0.0433143814487429	0.421012452599475	0.0245947218986715	0.0694058064055924	0.0640202582209858
ENSG00000048649	RSF1	0.0434052054888876	0.421261266790809	0.0403352010978396	0.781154147942079	0.452600042799058
ENSG00000153015	CWC27	0.0434735487775713	0.421261266790809	0.0271436210665771	0.216277908552679	0.173086525429774
ENSG00000125703	ATG4C	0.0435258753160245	0.421261266790809	0.0137858572953359	0.117840074185035	0.104536700192596
ENSG00000187535	IFT140	0.0435385512586364	0.421261266790809	-0.0168885427794667	0.0709394393323347	0.0653755617376418
ENSG00000092108	SCFD1	0.0435485456510154	0.421261266790809	-0.00377529105345914	0.210963692132106	0.172979527783722
ENSG00000121281	ADCY7	0.0436121990412879	0.421473299634418	-0.000968165864942055	0.0539624794921178	0.050039232470219
ENSG00000187325	TAF9B	0.0437551815448158	0.42223337594679	-0.0242829981733977	0.158142520864541	0.138240958698909
ENSG00000067334	DNTTIP2	0.0439113813748944	0.42223337594679	-0.0335480352221485	0.221021470860974	0.179042727726657
ENSG00000196358	NTNG2	0.0439175332777411	0.42223337594679	0.0131089885253795	0.150510022112847	0.131428775233612
ENSG00000147852	VLDLR	0.0439799725582075	0.42223337594679	-0.00784549582644657	0.109494257792995	0.0970111990869534
ENSG00000143641	GALNT2	0.0442345006564007	0.42223337594679	-0.00870210429874935	0.176439118339397	0.149440045652329
ENSG00000239672	NME1	0.044244424615659	0.42223337594679	-0.00547346688717409	0.563128611170554	0.367679577715957
ENSG00000215305	VPS16	0.0442470402824284	0.42223337594679	0.0107912709284907	0.135673015193666	0.120408017690277
ENSG00000172318	B3GALT1	0.0442699306262215	0.42223337594679	-0.0108381458803867	0.0977601826093159	0.0883443897567587
ENSG00000138606	SHF	0.0443026716890801	0.42223337594679	0.000828191245791768	0.106391326057493	0.0968685355588844
ENSG00000126749	EMG1	0.0443332438133921	0.42223337594679	0.0121330825055759	0.101790427277267	0.0912689920821742
ENSG00000169733	RFNG	0.0443656044660031	0.42223337594679	-0.0122276926494409	0.145231471574292	0.127790855267851
ENSG00000115091	ACTR3	0.044428321999796	0.42223337594679	-0.0392056488159115	0.463941793280548	0.327305799272416
ENSG00000090971	NAT14	0.0445093450180943	0.42223337594679	0.0347153855049144	0.344782081460875	0.26745844924745
ENSG00000197776	KLHDC1	0.0445350306496709	0.42223337594679	0.00924039922090887	0.0590270347385691	0.0540694771381696
ENSG00000125266	EFNB2	0.0445566540525576	0.42223337594679	0.0190174532260452	0.195698694628718	0.165168699621942
ENSG00000197386	HTT	0.0446039607968467	0.42223337594679	0.00896102333972282	0.318460660532135	0.251016477637492
ENSG00000114790	ARHGEF26	0.0446337013819068	0.42223337594679	0.0254635858550994	0.147549753905414	0.127362864683644
ENSG00000246695	RASSF8-AS1	0.0446349236600303	0.42223337594679	7.70719360365935e-05	0.115414794207861	0.102147086097439
ENSG00000153820	SPHKAP	0.0446524651461701	0.42223337594679	-0.0010728143974737	0.0708324416862829	0.0636635994008132
ENSG00000130066	SAT1	0.0448289770138987	0.423287468652929	-0.0485115846588151	0.616413438904344	0.397567586846423
ENSG00000269044	AC024075.2	0.0448477662598905	0.423287468652929	0.000458018907556854	0.0797845780726157	0.0727227334331978
ENSG00000100600	LGMN	0.0449123354412779	0.423443008446322	-0.0246181062892794	0.295313503102932	0.232969541336757
ENSG00000141753	IGFBP4	0.0449481042731416	0.423443008446322	-0.0368867042807667	0.134531706969113	0.110742563663599
ENSG00000177380	PPFIA3	0.0450730025085627	0.424223907114608	-0.00365554051229255	0.544867679577716	0.380091304657964
ENSG00000100485	SOS2	0.0451501042553953	0.42442001251214	-0.00648194154961045	0.120087024752122	0.107140309579856
ENSG00000189339	SLC35E2B	0.0452099361544057	0.42442001251214	0.0027315523170847	0.0986518296597475	0.0901276838576218
ENSG00000103647	CORO2B	0.0452879606190721	0.42442001251214	0.00609281559437974	0.439795991154861	0.318924316998359
ENSG00000182606	TRAK1	0.045292914066937	0.42442001251214	-0.00480266989700517	0.33650759683287	0.262679221057137
ENSG00000116747	RO60	0.0453039680649655	0.42442001251214	-0.000238980421261775	0.173621513660033	0.149261716242243
ENSG00000168958	MFF	0.0455035022590661	0.42589204999221	-0.00849512771717448	0.473571581425209	0.329980740423711
ENSG00000160972	PPP1R16A	0.0455454415280311	0.42589204999221	-0.0205759264923883	0.196376346387046	0.166274341964477
ENSG00000176749	CDK5R1	0.0455936184520619	0.425948152402751	0.0299409925325465	1.17618945716528	0.592873956772951
ENSG00000274956	NKAIN3-IT1	0.0456875653801605	0.426431351917044	-0.00351826837876706	0.210678365075968	0.17783008773807
ENSG00000168397	ATG4B	0.0457794466084054	0.426500582378492	0.0370214228372178	0.272237677437763	0.22016548969256
ENSG00000069020	MAST4	0.0459512982355459	0.427094814636904	0.0452451677324826	0.366930594193594	0.276909907982024
ENSG00000160211	G6PD	0.0459701023378864	0.427094814636904	-0.0181235201617949	0.111420215421927	0.101362436693059
ENSG00000076984	MAP2K7	0.0461193931557153	0.428088006874604	0.016161099464238	0.142663528069049	0.12636421998716
ENSG00000005302	MSL3	0.0462074456973977	0.428511473000936	-0.022780585213017	0.239139738925744	0.194486054640131
ENSG00000161526	SAP30BP	0.0463393761951224	0.429340697426185	-0.0386313881837994	0.246700905913403	0.202261216919894
ENSG00000161980	POLR3K	0.0464887811066137	0.429352905564011	0.0072110003794731	0.141664883372566	0.121763321206933
ENSG00000114857	NKTR	0.0465225119193215	0.429352905564011	0.0118843569496812	0.273271988016264	0.217668877951352
ENSG00000145495	MARCH6	0.0465639325916845	0.429352905564011	-0.0203265224095572	1.12853983879021	0.592766959126899
ENSG00000275066	SYNRG	0.0465845760161968	0.429352905564011	-0.00580228218414433	0.154789927954918	0.135209358727441
ENSG00000136541	ERMN	0.0466489091299446	0.429352905564011	-0.0338819161071671	0.466367073257722	0.302232684214281
ENSG00000105518	TMEM205	0.0467625840218092	0.429352905564011	-0.0433202180315195	0.463121477994151	0.333975319209644
ENSG00000100276	RASL10A	0.0467654483777988	0.429352905564011	0.014518897655937	0.168235965475426	0.142271203366859
ENSG00000141101	NOB1	0.046802441149475	0.429352905564011	-0.00574416410267298	0.0746843569441472	0.0680861687709537
ENSG00000162076	FLYWCH2	0.0468490962717488	0.429352905564011	-0.0118471853151283	0.130287467009059	0.110885227191668
ENSG00000100300	TSPO	0.046874852569433	0.429352905564011	-0.0293366339668386	0.218952849703973	0.177259433625794
ENSG00000173120	KDM2A	0.0469161016042573	0.429352905564011	-0.0216278501993037	0.225087381410942	0.191026464084457
ENSG00000174373	RALGAPA1	0.0469358954097107	0.429352905564011	0.0110123070508021	0.228190313146444	0.189778158213853
ENSG00000080802	CNOT4	0.0470117741898046	0.429657834880395	-0.00975575433564041	0.140559241030031	0.123403951779728
ENSG00000174628	IQCK	0.0471133828423342	0.429772980652073	-0.0260510977958564	0.0955845638062629	0.084849133319067
ENSG00000053254	FOXN3	0.0471623567331405	0.429772980652073	0.0103738229635768	0.312861117055425	0.244239960054212
ENSG00000132676	DAP3	0.0471732128176679	0.429772980652073	-0.0111044625281199	0.137170982238391	0.117697410656966
ENSG00000254531	AP001816.1	0.047235281941901	0.429772980652073	-0.0188648986710203	0.0888793779870176	0.0798559098366503
ENSG00000242247	ARFGAP3	0.0472371530373107	0.429772980652073	-0.0328454577666095	0.185712247663885	0.156787217347885
ENSG00000154928	EPHB1	0.0472917362479603	0.429882308162152	-0.00379815527784973	0.112668521292532	0.0979385120194022
ENSG00000089693	MLF2	0.0475423685437567	0.430803985328719	0.0419397466318643	1.68357229474285	0.709287395677295
ENSG00000072163	LIMS2	0.0476641626762148	0.430803985328719	0.0107572991080405	0.0639489264569513	0.058064055924103
ENSG00000102271	KLHL4	0.0476832494562649	0.430803985328719	0.0143395042080121	0.0645195805692275	0.0585277123903274
ENSG00000167202	TBC1D2B	0.0477482562490954	0.430803985328719	-0.0203110029302183	0.0738283757757329	0.068121834652971
ENSG00000261678	SCRT1	0.0477490287797892	0.430803985328719	0.0281887658661011	0.33115771453028	0.254333404665097
ENSG00000127616	SMARCA4	0.0478351310157899	0.430803985328719	-0.0408739292243522	0.436122405307083	0.316641700549255
ENSG00000177981	ASB8	0.0478850038353928	0.430803985328719	0.0256821545621963	0.419537770169056	0.307083244168628
ENSG00000104047	DTWD1	0.0479069861015343	0.430803985328719	-0.0238468760185278	0.123689278835866	0.110564234253513
ENSG00000225140	AL358216.1	0.0479315343748257	0.430803985328719	0.0106253488401695	0.0575290676938441	0.0523931806833583
ENSG00000107929	LARP4B	0.0479476623922747	0.430803985328719	-0.0303574867163846	0.225301376703046	0.187709537056851
ENSG00000130517	PGPEP1	0.0479476858609248	0.430803985328719	-0.0235847029832276	0.0941935944075897	0.086489763891861
ENSG00000239697	TNFSF12	0.0480123360001305	0.431001405569171	0.00402991727922664	0.259968614023825	0.211284685070262
ENSG00000108604	SMARCD2	0.0481075575190979	0.431472667304947	0.00192744050411114	0.0711534346244383	0.0662315429060561
ENSG00000156411	ATP5MPL	0.0481669898962685	0.431537067382193	-0.0200321748452263	2.43804836293602	0.745381268278764
ENSG00000139973	SYT16	0.0482221158715092	0.431537067382193	0.0175585097232679	0.458627576859976	0.328019116912761
ENSG00000173812	EIF1	0.0482429299014255	0.431537067382193	-0.0442797080441895	4.11145588130394	0.896533276267922
ENSG00000122140	MRPS2	0.0483488752203538	0.431578545931231	0.0276976206785859	0.198587631072116	0.168128967829374
ENSG00000053770	AP5M1	0.0483852067742264	0.431578545931231	0.0320188438242355	0.272630002139953	0.217775875597404
ENSG00000164062	APEH	0.0483903873303777	0.431578545931231	0.013706134760137	0.250196162351095	0.205364148655396
ENSG00000174579	MSL2	0.0484485755802569	0.431578545931231	0.0180686352058802	0.129681147014766	0.112454526000428
ENSG00000104980	TIMM44	0.0484612408244396	0.431578545931231	-0.009807469048186	0.187566873528782	0.158320850274627
ENSG00000164284	GRPEL2	0.0486212919875859	0.432463415007166	0.0193586281361226	0.100221128468507	0.0894856979813111
ENSG00000060339	CCAR1	0.0487093063263765	0.432463415007166	-0.00184100963264822	0.490477209501391	0.335687281546473
ENSG00000126461	SCAF1	0.0488795028358147	0.432463415007166	-0.0117116482349786	0.221699122619302	0.18603324060204
ENSG00000102225	CDK16	0.0488861132865665	0.432463415007166	0.00759444996425529	0.355731507240174	0.271488693915401
ENSG00000011275	RNF216	0.048920921256182	0.432463415007166	-0.030294144329441	0.172551537199515	0.149582709180398
ENSG00000074695	LMAN1	0.0489557546833846	0.432463415007166	-0.00138877679723265	0.229759611955204	0.185997574720023
ENSG00000139318	DUSP6	0.0489608019210474	0.432463415007166	-0.00454168920958173	0.116199443612241	0.0994364790641273
ENSG00000029725	RABEP1	0.0489708538211258	0.432463415007166	0.0062755918454534	0.513303373992439	0.359119766031814
ENSG00000120137	PANK3	0.0489996182808945	0.432463415007166	-0.0169225579730924	0.252300449390113	0.206897781582139
ENSG00000140600	SH3GL3	0.0490224077865157	0.432463415007166	-0.0222798967587293	0.376168057636065	0.280155503245595
ENSG00000116586	LAMTOR2	0.0490316477060308	0.432463415007166	-0.0360521321909241	0.427883586561096	0.308295884157215
ENSG00000126934	MAP2K2	0.0492209207042566	0.433726585209713	0.0416905475361761	0.957878593337613	0.527248733861188
ENSG00000159322	ADPGK	0.049260757821125	0.433726585209713	-0.00891236698642069	0.0897353591554319	0.0817818674655824
ENSG00000136935	GOLGA1	0.049355809127915	0.434184944584332	0.000335384216673063	0.0699051287538341	0.064733575861331
ENSG00000108094	CUL2	0.0495074847098631	0.434549372625717	-0.0120586662375283	0.179613381838933	0.14812040801769
ENSG00000135900	MRPL44	0.049529608451429	0.434549372625717	-0.00298968381873496	0.226335687281546	0.186889221770454
ENSG00000067704	IARS2	0.0495436450147248	0.434549372625717	-0.00258721530796285	0.2415293530209	0.194343391112062
ENSG00000169660	HEXD	0.0496001948413241	0.434549372625717	-0.00195383881961975	0.101897424923318	0.0934446108852272
ENSG00000170540	ARL6IP1	0.0496532610073053	0.434549372625717	-0.0429276022722458	3.07743062985948	0.850952279049861
ENSG00000100650	SRSF5	0.0496554090513989	0.434549372625717	-0.0422907051431757	0.608174620158357	0.398280904486768
ENSG00000101444	AHCY	0.0497566785761039	0.434778927544107	0.0118070589811056	0.206220129823811	0.173193523075826
ENSG00000156650	KAT6B	0.0497774513606187	0.434778927544107	-0.0344123135830509	0.267708110421571	0.216563235608817
ENSG00000170854	RIOX2	0.0498107950458988	0.434778927544107	-0.0113781262920023	0.0957628932163492	0.0861331050716884
ENSG00000162664	ZNF326	0.049900077035422	0.435014374986642	0.00471817486788445	0.181824666524003	0.155182252657108
ENSG00000197444	OGDHL	0.0499443205164087	0.435014374986642	0.0197447098239213	0.404665097367858	0.29520650545688
ENSG00000106078	COBL	0.0499863331935167	0.435014374986642	0.0146774869346106	0.509629788144661	0.354946857835794
ENSG00000100503	NIN	0.0500100692503705	0.435014374986642	-0.0136627096525711	0.211035023896141	0.176332120693345
ENSG00000136999	CCN3	0.0505307191918302	0.438220739787512	-0.0135279753237944	0.10838861545046	0.0952635708681076
ENSG00000126583	PRKCG	0.0505992320758037	0.438220739787512	-0.0245870104701707	0.306904914758542	0.242741993009487
ENSG00000221821	C6orf226	0.05062426003238	0.438220739787512	0.00215519593041366	0.0773592980954419	0.0711891005064555
ENSG00000114315	HES1	0.0506270356415993	0.438220739787512	0.0245511439651679	0.119873029460019	0.103110064911905
ENSG00000213160	KLHL23	0.050664234933117	0.438220739787512	0.0070508795877901	0.18681789000642	0.156573222055781
ENSG00000168575	SLC20A2	0.0506949078025288	0.438220739787512	-0.0135351266420659	0.209037734503174	0.175939795991155
ENSG00000165801	ARHGEF40	0.0507750394757524	0.438220739787512	0.0271695923685344	0.063235608816606	0.0585990441543619
ENSG00000129158	SERGEF	0.0508374295745947	0.438220739787512	-0.00535828841149288	0.328447107496968	0.259433625793566
ENSG00000178896	EXOSC4	0.0508394627881426	0.438220739787512	-0.0174738852178563	0.105963335473286	0.0940509308795207
ENSG00000138744	NAAA	0.0508853939333487	0.438220739787512	0.0191063784874279	0.0789285969042014	0.0716527569726799
ENSG00000160633	SAFB	0.0509256087526282	0.438220739787512	0.0374633857332671	0.477601826093159	0.337898566231543
ENSG00000196526	AFAP1	0.0510018471237759	0.438220739787512	0.0132747714150502	0.09002068621157	0.081853199229617
ENSG00000054179	ENTPD2	0.051011324055323	0.438220739787512	0.0361645529258394	0.0576003994578786	0.0534631571438762
ENSG00000179091	CYC1	0.0510996554300427	0.438220739787512	0.0341924976028161	0.701583565161566	0.424067337185249
ENSG00000125868	DSTN	0.0511484515128451	0.438220739787512	-0.0421318556608208	2.28867964904772	0.760325272843997
ENSG00000140450	ARRDC4	0.0511675759330536	0.438220739787512	-0.0235591976103321	0.0569584135815679	0.0523218489193238
ENSG00000135241	PNPLA8	0.0511899597092236	0.438220739787512	0.000135649413261163	0.382908909337328	0.285897710250374
ENSG00000106278	PTPRZ1	0.0512216039495185	0.438220739787512	-0.0195784831450385	0.742527997717384	0.43316213709965
ENSG00000103175	WFDC1	0.0512465287344342	0.438220739787512	0.00482364133203719	0.0733290534274913	0.0664455381981596
ENSG00000111490	TBC1D30	0.0514264593159257	0.439387320331246	0.011383427102446	0.0928382908909337	0.0832798345103074
ENSG00000131931	THAP1	0.0515494133620834	0.43977666600853	-0.0121872459949277	0.0756116698765961	0.0683358299450745
ENSG00000161533	ACOX1	0.0515591219481236	0.43977666600853	0.0284134198433215	0.227013339039874	0.191918111134888
ENSG00000114853	ZBTB47	0.0516415117674067	0.439801030968432	-0.00884052262619217	0.261038590484343	0.21716955560311
ENSG00000125375	DMAC2L	0.0516789779390909	0.439801030968432	-0.0205893784667406	0.107853627220201	0.0956915614523147
ENSG00000160818	GPATCH4	0.0516960282321647	0.439801030968432	-0.00228861895458274	0.193130751123475	0.160175476139525
ENSG00000206530	CFAP44	0.0517699379027909	0.439801030968432	0.00842218549502052	0.0557814394749982	0.0508238818745988
ENSG00000131051	RBM39	0.0518232722895766	0.439801030968432	0.0477989954787914	0.793244881945931	0.48619730365932
ENSG00000099204	ABLIM1	0.0519440039694715	0.440455496295292	0.0272305144204552	0.470504315571724	0.335794279192524
ENSG00000010165	EEF1AKNMT	0.052025311170586	0.440774846905829	0.000493217982713984	0.0961195520365219	0.0867394250659819
ENSG00000148090	AUH	0.0523150270275644	0.442486983208855	-0.0178804113636449	0.173942506598188	0.146265782152793
ENSG00000122335	SERAC1	0.0523825262611068	0.442687140343864	0.00046422077693084	0.0804622298309437	0.0729723946073186
ENSG00000204576	PRR3	0.0525684219522387	0.443186911796387	-7.60450330512807e-05	0.0730437263713532	0.0654825593836936
ENSG00000108953	YWHAE	0.0525839369079444	0.443186911796387	-0.0454480915990032	3.17173122191312	0.840644839146872
ENSG00000158859	ADAMTS4	0.0525873336793789	0.443186911796387	-0.0162533268715408	0.0827805121620658	0.0727227334331978
ENSG00000140474	ULK3	0.0526663040439234	0.443186911796387	0.0205886263008324	0.18186033240602	0.153256295028176
ENSG00000204580	DDR1	0.0527049689144925	0.443186911796387	-0.0461743455938493	0.352093587274413	0.273628646836436
ENSG00000104164	BLOC1S6	0.052911653144925	0.444554729709316	0.0254803315593953	0.359476424851987	0.271916684499608
ENSG00000167258	CDK12	0.0529743830766279	0.444711799410528	-0.0213058780939753	0.0801769027748056	0.0731863898994222
ENSG00000162433	AK4	0.0531002218361072	0.445036757279398	0.0411278347513153	0.313717098223839	0.249732505884871
ENSG00000111802	TDP2	0.0531090474253755	0.445036757279398	-0.00220642553659034	0.381731935230758	0.28283044439689
ENSG00000003756	RBM5	0.0531710977948892	0.445036757279398	-0.0106871084473504	0.304015978315144	0.240602040088451
ENSG00000178904	DPY19L3	0.0532171146094353	0.445036757279398	0.0216913750711252	0.118838718881518	0.10617733076539
ENSG00000140939	NOL3	0.0532334293289942	0.445036757279398	-0.0198801083696281	0.0987588273057993	0.0872744132962408
ENSG00000013561	RNF14	0.0533383343238687	0.445544944860836	-0.0157691370028993	0.186175904130109	0.154397603252728
ENSG00000153922	CHD1	0.0535070926189995	0.446296072892537	-0.0257587014298211	0.105285683714958	0.0938369355874171
ENSG00000160803	UBQLN4	0.0535166396943125	0.446296072892537	-0.0222978158984907	0.286896354946858	0.233540195449033
ENSG00000112339	HBS1L	0.0535793609619915	0.446450467289729	-0.0178050144203299	0.295242171338897	0.231471574292032
ENSG00000105339	DENND3	0.0537345157208605	0.447281517939044	0.0110076566120887	0.102503744917612	0.0923033026606748
ENSG00000185246	PRPF39	0.0537676762826022	0.447281517939044	0.0180804558435225	0.112775518938583	0.0990084884799201
ENSG00000115738	ID2	0.0538618286012749	0.447695972875947	-0.0207820257691567	1.19220343819103	0.5878094015265
ENSG00000158941	CCAR2	0.0539378553942323	0.447959211863777	0.0225215319868217	0.205934802767672	0.170161923104358
ENSG00000248487	ABHD14A	0.0541364281748792	0.448727815525705	-0.00660904717121669	0.368999215350596	0.274413296240816
ENSG00000088256	GNA11	0.0541691450666299	0.448727815525705	0.0439887751291097	0.375668735287824	0.289036307867894
ENSG00000205352	PRR13	0.0541886701854009	0.448727815525705	-0.00165438333543139	0.378415008203153	0.280191169127613
ENSG00000129675	ARHGEF6	0.0542081329776572	0.448727815525705	0.00981447600392404	0.122440972965261	0.107782295456167
ENSG00000080824	HSP90AA1	0.0543100479435987	0.448984903872734	-0.0349923257137297	16.0750410157643	0.995149440045652
ENSG00000165813	CCDC186	0.0543400664486211	0.448984903872734	-0.0254535678311187	0.232077894286326	0.185712247663885
ENSG00000050165	DKK3	0.0543906066702364	0.448984903872734	0.0399570476175399	5.3084742135673	0.942149939368001
ENSG00000124762	CDKN1A	0.0544567836770353	0.448984903872734	-0.0242794374104011	0.0552464512447393	0.0506098865824952
ENSG00000273899	NOL12	0.0544614820520942	0.448984903872734	-0.0181982429653723	0.0725444040231115	0.0659818817319352
ENSG00000141576	RNF157	0.0547556752680927	0.451042059161882	0.0368328972017269	0.480241101362437	0.338683215635923
ENSG00000105223	PLD3	0.0550084383173748	0.45275486435792	0.026639562301753	2.05924103003067	0.733147870746844
ENSG00000177946	CENPBD1	0.0550781964391582	0.452915453655267	0.00654026891672303	0.0815322062914616	0.0743276981239746
ENSG00000174109	C16orf91	0.0551364548627622	0.452915453655267	-0.00198858676191713	0.0785719380840288	0.0702617875740067
ENSG00000160953	PWWP3A	0.0551930653364276	0.452915453655267	-0.0274980796851142	0.343426777944219	0.266245809258863
ENSG00000166439	RNF169	0.0552073396821104	0.452915453655267	-0.0174348205354057	0.0879520650545688	0.0800342392467366
ENSG00000161381	PLXDC1	0.0553945883109416	0.453919069110748	0.0193536924389972	0.104786361366717	0.0937656038233825
ENSG00000138642	HERC6	0.0554195675030748	0.453919069110748	0.00395450363851058	0.110243241315358	0.0987944931878165
ENSG00000185187	SIGIRR	0.0555620863046871	0.454166479758976	0.0225937279545068	0.25586703759184	0.20440116984093
ENSG00000150459	SAP18	0.0555846884822353	0.454166479758976	-0.0344132464162156	1.0039232470219	0.54572366074613
ENSG00000169905	TOR1AIP2	0.0558393910294605	0.455515281252512	0.0312267869591476	0.23332620015693	0.194379056994079
ENSG00000126254	RBM42	0.055923376394221	0.455515281252512	0.0374777017559109	0.252585776446252	0.201298238105428
ENSG00000148362	PAXX	0.055938104953196	0.455515281252512	0.00239102648458694	0.297310792495898	0.229295955488979
ENSG00000116729	WLS	0.0560097599658744	0.455515281252512	0.0485022763753683	0.399957200941579	0.295884157215208
ENSG00000124191	TOX2	0.0560177781295561	0.455515281252512	0.0131027471207159	0.0842071474427563	0.0767173122191312
ENSG00000081181	ARG2	0.056145507093194	0.455515281252512	-0.0128994459876626	0.0637349311648477	0.0591340323846209
ENSG00000051128	HOMER3	0.056149801082805	0.455515281252512	0.00100841378491082	0.108352949568443	0.0971538626150225
ENSG00000182534	MXRA7	0.0561618186747033	0.455515281252512	-0.00897846347405074	0.740352378914331	0.465760753263428
ENSG00000158747	NBL1	0.056392235590788	0.455515281252512	0.0304887915688491	0.673799843070119	0.442720593480277
ENSG00000239264	TXNDC5	0.0563985219528291	0.455515281252512	-0.0166560876009149	0.095192239104073	0.0866680933019474
ENSG00000107242	PIP5K1B	0.0564125950983768	0.455515281252512	0.0129210607532989	0.168164633711392	0.13952493045153
ENSG00000160783	PMF1	0.0564909804536771	0.455515281252512	-0.0106066730717363	0.092053641486554	0.0836721592124973
ENSG00000170074	FAM153A	0.0565530718811828	0.455515281252512	0.00749702260040851	0.0704044511020758	0.0644125829231757
ENSG00000114120	SLC25A36	0.0565740409812417	0.455515281252512	0.0232970828670144	0.457414936871389	0.326592481632071
ENSG00000265681	RPL17	0.0566422822405484	0.455515281252512	-0.0480491170820323	4.81710535701548	0.864433982452386
ENSG00000187764	SEMA4D	0.0566576683507595	0.455515281252512	0.0131637287301313	0.275518938583351	0.219630501462301
ENSG00000135678	CPM	0.0566736606397342	0.455515281252512	-0.000785869291546656	0.0821028604037378	0.0750766816463371
ENSG00000162032	SPSB3	0.0567213446167086	0.455515281252512	-0.0243460554235157	0.259041301091376	0.209929381553606
ENSG00000211456	SACM1L	0.056725728627093	0.455515281252512	-0.00845173829078955	0.388865111634211	0.290997931378843
ENSG00000178149	DALRD3	0.0567437260112502	0.455515281252512	-0.0191327497682659	0.0766459804550967	0.0703687852200585
ENSG00000132646	PCNA	0.0568304088757827	0.455515281252512	-0.0222517604987254	0.18121834652971	0.15386261502247
ENSG00000181929	PRKAG1	0.0568507808813588	0.455515281252512	0.0208271030096862	0.136101005777873	0.120015692988088
ENSG00000239665	AL157392.3	0.0569729843921207	0.455515281252512	0.0121959143710219	0.0628076182323989	0.0585633782723447
ENSG00000146109	ABT1	0.0569991867606003	0.455515281252512	0.0145281634290531	0.0786432698480633	0.072615735787146
ENSG00000259834	AL365361.1	0.0570334548814397	0.455515281252512	0.00690419653513179	0.137170982238391	0.119552036521863
ENSG00000198756	COLGALT2	0.0570403024292777	0.455515281252512	0.0208091550436729	0.207860760396605	0.17522647835081
ENSG00000101577	LPIN2	0.0570844918062877	0.455515281252512	0.00455141520294694	0.260860261074256	0.210250374491761
ENSG00000176623	RMDN1	0.0571368089263188	0.455515281252512	0.0176983170972151	0.111099222483772	0.0992938155360582
ENSG00000152767	FARP1	0.0571496746757386	0.455515281252512	-0.0132892129663627	0.429488551251872	0.321599258149654
ENSG00000165023	DIRAS2	0.0572011351574483	0.455515281252512	-0.0054762345128514	1.17208788073329	0.540017119623368
ENSG00000176769	TCERG1L	0.0572184909285538	0.455515281252512	0.0158303685770129	0.100256794350524	0.0873100791782581
ENSG00000139687	RB1	0.0572316584932553	0.455515281252512	-0.0278999404403698	0.189564162921749	0.162351094942578
ENSG00000167985	SDHAF2	0.057238230706945	0.455515281252512	0.0167542081293905	0.258648976389186	0.207183108638277
ENSG00000114098	ARMC8	0.0573040448266948	0.455679959610072	-0.0133118954090314	0.306690919466438	0.240209715386262
ENSG00000130313	PGLS	0.0573894262441206	0.455999854948367	0.0173292644015128	0.168770953705685	0.142770525715101
ENSG00000139370	SLC15A4	0.0574776962737333	0.456056950099803	0.0108928076609403	0.111491547185962	0.0997931378842999
ENSG00000156959	LHFPL4	0.0575057784741184	0.456056950099803	0.0254303184018596	0.177081104215707	0.150403024466795
ENSG00000120896	SORBS3	0.0575320877737548	0.456056950099803	-0.026550888328939	0.141950210428704	0.125686568228832
ENSG00000122406	RPL5	0.0577053883177433	0.457071934604619	-0.0497505748264242	2.86222269776732	0.797774448962123
ENSG00000110367	DDX6	0.0577771273647444	0.45723793407514	0.0449005991764844	0.88483486696626	0.53570154789928
ENSG00000175938	ORAI3	0.0578583505709632	0.45723793407514	0.00348895900885789	0.055210785362722	0.0514302018688922
ENSG00000124786	SLC35B3	0.0578916275961355	0.45723793407514	-0.00366873975645801	0.0709394393323347	0.0647692417433483
ENSG00000156968	MPV17L	0.0579074480326867	0.45723793407514	-0.000474134384825076	0.0673728511306085	0.0620943005920536
ENSG00000173041	ZNF680	0.0579717801398945	0.457388287213121	-0.00380945727211771	0.127969184677937	0.112739853056566
ENSG00000135049	AGTPBP1	0.0580556396757729	0.457692353696823	-0.0211895490804455	0.202332548683929	0.166951993722805
ENSG00000188177	ZC3H6	0.0581092324794808	0.457757518572758	-0.00487161406825354	0.345531064983237	0.260753263428205
ENSG00000249436	AC008780.1	0.0581550448110571	0.45776133869592	0.0193885963497323	0.115307796561809	0.0967615379128326
ENSG00000104866	PPP1R37	0.0582367573899049	0.458047517819821	0.00376054697783786	0.121121335330623	0.108602610742564
ENSG00000100345	MYH9	0.0583703572860767	0.45874104142575	0.0436531083807116	0.371424495327769	0.281724802054355
ENSG00000159753	CARMIL2	0.0586218955500449	0.45909464483658	0.0164577855125544	0.22537270846708	0.183358299450745
ENSG00000140740	UQCRC2	0.0586698514926514	0.45909464483658	0.0398989654380744	0.688957842927456	0.424887652471646
ENSG00000121410	A1BG	0.0586813398044573	0.45909464483658	-0.0163380581610755	0.125258577644625	0.108424281332477
ENSG00000004799	PDK4	0.0586996814559341	0.45909464483658	-0.0397543029920897	0.283115771453028	0.223910407304373
ENSG00000104679	R3HCC1	0.0588357485356772	0.45909464483658	-0.000591011540208131	0.139061273985306	0.121335330622726
ENSG00000163655	GMPS	0.0589289813320774	0.45909464483658	0.00711340165945057	0.224802054354804	0.186639560596334
ENSG00000184470	TXNRD2	0.0589306115876019	0.45909464483658	-0.00114081156528401	0.171374563092945	0.147656751551466
ENSG00000170759	KIF5B	0.0589560159676704	0.45909464483658	-0.0435045051892992	1.21007204508167	0.616056780084172
ENSG00000123416	TUBA1B	0.0590127416228047	0.45909464483658	0.0313575183027326	9.68596190883801	0.964833440330979
ENSG00000134590	RTL8C	0.0591371010010215	0.45909464483658	-0.0494288876516182	1.57678864398317	0.686639560596334
ENSG00000197756	RPL37A	0.0591405883921922	0.45909464483658	-0.0421843871163068	11.0461873172124	0.965653755617376
ENSG00000100478	AP4S1	0.0591962215952884	0.45909464483658	0.0211644161793206	0.145160139810258	0.126542549397247
ENSG00000124151	NCOA3	0.0592385804953498	0.45909464483658	0.0151587885589483	0.0758256651686996	0.0701547899279549
ENSG00000141012	GALNS	0.0592661676068308	0.45909464483658	0.0126359418506956	0.0695841358156787	0.0649475711534346
ENSG00000180304	OAZ2	0.0593030492494166	0.45909464483658	-0.020445847770876	0.547221627790855	0.380305299950068
ENSG00000124831	LRRFIP1	0.059339433781157	0.45909464483658	0.0389210434671273	0.344175761466581	0.267101790427277
ENSG00000008853	RHOBTB2	0.0594506966362507	0.45909464483658	0.00781815525704882	0.215814252086454	0.17886439831657
ENSG00000072422	RHOBTB1	0.0595311967105117	0.45909464483658	0.0137169705872006	0.0576003994578786	0.0538554818460661
ENSG00000130822	PNCK	0.0595435340416587	0.45909464483658	0.0315018304072779	0.398566231542906	0.293423211356017
ENSG00000136940	PDCL	0.0596007697524935	0.45909464483658	0.0246478628334259	0.0763249875169413	0.0668735287823668
ENSG00000107186	MPDZ	0.0596335819763955	0.45909464483658	-0.0223313177464602	0.313931093515943	0.250089164705043
ENSG00000065054	SLC9A3R2	0.0596694117643738	0.45909464483658	0.000179080129969617	0.212853983879021	0.175511805406948
ENSG00000180875	GREM2	0.0596905296901308	0.45909464483658	-0.000844041029093981	0.0711891005064555	0.063235608816606
ENSG00000134644	PUM1	0.0596977975030885	0.45909464483658	0.00484995121586485	1.11056423425351	0.586311434481775
ENSG00000112130	RNF8	0.0597166082832351	0.45909464483658	-0.0149243030952673	0.194700049932235	0.161495113774164
ENSG00000152104	PTPN14	0.0597412621018919	0.45909464483658	0.000132296744516841	0.139489264569513	0.122226977673158
ENSG00000115216	NRBP1	0.0597449331136141	0.45909464483658	-0.0120236229184943	0.322490905200086	0.250873814109423
ENSG00000174132	FAM174A	0.0597985466244392	0.45909464483658	-0.000930328301839423	0.214637277979884	0.177723090092018
ENSG00000133895	MEN1	0.0598115809421199	0.45909464483658	0.0187406239631125	0.120122690634139	0.109494257792995
ENSG00000197555	SIPA1L1	0.0599522385372801	0.45909464483658	-0.0491537574995035	0.492010842428133	0.349097653184963
ENSG00000135070	ISCA1	0.0599603171246262	0.45909464483658	-0.00645361856434001	0.578500606319994	0.391005064555246
ENSG00000124574	ABCC10	0.0599855280636904	0.45909464483658	0.00233322011652266	0.0561737641771881	0.0524288465653756
ENSG00000180098	TRNAU1AP	0.0599868442832225	0.45909464483658	0.0209896444461052	0.104322704900492	0.093551608531279
ENSG00000173163	COMMD1	0.060118322407116	0.45909464483658	0.0156664120500083	0.183786290034953	0.152328982095727
ENSG00000160563	MED27	0.0601227645906677	0.45909464483658	0.0166667105820757	0.110956558955703	0.10161209786718
ENSG00000153495	TEX29	0.0601362556629556	0.45909464483658	-0.00793592313834205	0.061737641771881	0.0560311006491191
ENSG00000155463	OXA1L	0.0602428337185393	0.45909464483658	-0.0147029980894486	0.214351950923746	0.179863043013054
ENSG00000169972	PUSL1	0.0602624738099328	0.45909464483658	-0.00170762581156308	0.0548541265425494	0.0515728653969613
ENSG00000278053	DDX52	0.060589799868614	0.459473544468956	0.0228564642711307	0.135922676367787	0.118089735359155
ENSG00000120451	SNX19	0.060603594313075	0.459473544468956	0.00286657384434078	0.181147014765675	0.155324916185177
ENSG00000135116	HRK	0.0606100146594724	0.459473544468956	-0.00735816262221522	0.0600256794350524	0.0547471288964976
ENSG00000133195	SLC39A11	0.0606386870999348	0.459473544468956	-0.0162604986772507	0.061737641771881	0.0569584135815679
ENSG00000171466	ZNF562	0.0606738098846967	0.459473544468956	0.00315168080975842	0.0705471146301448	0.0658748840858834
ENSG00000164024	METAP1	0.0607292325763985	0.459473544468956	-0.00478830007802532	0.125757899992867	0.109672587203082
ENSG00000105186	ANKRD27	0.0607321143278126	0.459473544468956	0.000846172695200445	0.107746629574149	0.0957628932163492
ENSG00000148948	LRRC4C	0.0607523859492334	0.459473544468956	0.0291553902746342	0.236928454240673	0.187923532348955
ENSG00000070785	EIF2B3	0.0607871649546694	0.459473544468956	-0.00553098008295172	0.123047292959555	0.108210286040374
ENSG00000157224	CLDN12	0.0608240369077798	0.459473544468956	-0.0083562310508743	0.171980883087239	0.147621085669449
ENSG00000151240	DIP2C	0.0608743081981043	0.459473544468956	0.0363742612461524	0.302446679506384	0.240923033026607
ENSG00000180891	CUEDC1	0.0608981178062635	0.459473544468956	0.0033379161265206	0.0912333262001569	0.0832441686282902
ENSG00000118900	UBN1	0.0610927517457432	0.459473544468956	-0.0145019379082513	0.12714886939154	0.110742563663599
ENSG00000110721	CHKA	0.0611233951257637	0.459473544468956	-0.000142678877698033	0.180576360653399	0.152507311505814
ENSG00000137831	UACA	0.0611660163114775	0.459473544468956	0.00561252742490624	0.0703687852200585	0.060239674727156
ENSG00000177600	RPLP2	0.0613354909868648	0.459473544468956	-0.0399822588924796	4.24388330123404	0.876952707040445
ENSG00000164134	NAA15	0.0613665264705201	0.459473544468956	-0.0250657266241111	0.25051715528925	0.200442256937014
ENSG00000137274	BPHL	0.0614298634842733	0.459473544468956	-0.00822839160194032	0.0952992367501248	0.0864540980098438
ENSG00000100823	APEX1	0.0614366225126526	0.459473544468956	0.00949018325771694	0.29142592196305	0.230472929595549
ENSG00000113580	NR3C1	0.0614580350341135	0.459473544468956	0.00955648007665449	0.431557172408874	0.318104001711962
ENSG00000198954	KIF1BP	0.0615115997922905	0.459473544468956	-0.0296791335932889	0.297845780726157	0.233290534274913
ENSG00000172840	PDP2	0.0615190508633892	0.459473544468956	-0.00481140544739492	0.152221984449675	0.130751123475284
ENSG00000253948	VPS13B-DT	0.0615222641164243	0.459473544468956	-0.0205271450095833	0.130109137598973	0.109993580141237
ENSG00000198648	STK39	0.0615231489526276	0.459473544468956	-0.00125013312609229	0.450424423996005	0.323132891076396
ENSG00000152217	SETBP1	0.0616740640904042	0.459473544468956	-0.0118938754561207	0.126506883515229	0.111348883657893
ENSG00000171443	ZNF524	0.0616915420509788	0.459473544468956	0.0211790190211933	0.0770739710393038	0.0708324416862829
ENSG00000160097	FNDC5	0.0617073936926195	0.459473544468956	0.0147704363563953	0.115985448320137	0.102361081389543
ENSG00000089177	KIF16B	0.0617084558358643	0.459473544468956	-0.010646947770699	0.128575504672231	0.108638276624581
ENSG00000111752	PHC1	0.0617741052080816	0.459473544468956	-0.00940680878659544	0.118803052999501	0.105357015478993
ENSG00000197976	AKAP17A	0.0617848374481475	0.459473544468956	0.0242272745538245	0.107710963692132	0.0967258720308153
ENSG00000173369	C1QB	0.0618653498363925	0.459689560750625	-0.0449854360865163	0.334866966260076	0.230472929595549
ENSG00000177565	TBL1XR1	0.0619049215388503	0.459689560750625	0.0384779979983603	0.512590056352094	0.35865610956559
ENSG00000074935	TUBE1	0.062082863903189	0.460672184098682	-0.00683541878546406	0.0999714672943862	0.0889507097510521
ENSG00000215421	ZNF407	0.0621734350206691	0.460843545433897	-0.0162937551706351	0.0588487053284828	0.0538554818460661
ENSG00000185437	SH3BGR	0.0621972227375385	0.460843545433897	-0.00769546306903966	0.0757543334046651	0.0664098723161424
ENSG00000128311	TST	0.0622719790633608	0.460857246628381	-0.0260554676437253	0.176938440687638	0.149761038590484
ENSG00000182944	EWSR1	0.0622998985091385	0.460857246628381	-0.0203939144430881	0.50039232470219	0.350203295527498
ENSG00000176022	B3GALT6	0.0623359737493186	0.460857246628381	0.00514757650418143	0.113881161281118	0.10239674727156
ENSG00000225978	HAR1A	0.0624103139173085	0.461069319861667	0.000233854268614157	0.058741707682431	0.0543191383122905
ENSG00000105695	MAG	0.062478426689815	0.461235110482779	-0.0352771473632474	0.448855125187246	0.288715314929738
ENSG00000143418	CERS2	0.0625818018270817	0.461660786451204	-0.0245058884162011	0.183001640630573	0.154326271488694
ENSG00000237441	RGL2	0.0627172851853244	0.462116284075723	0.0266895571297441	0.110671231899565	0.0987944931878165
ENSG00000165802	NSMF	0.0628463239913604	0.462116284075723	0.0185115147526496	1.22523004493901	0.632962408160354
ENSG00000155970	MICU3	0.0628518894428287	0.462116284075723	0.0269678234571367	0.512875383408232	0.34991796847136
ENSG00000113657	DPYSL3	0.0628884199716624	0.462116284075723	-0.0352590040359725	0.340430843854769	0.265461159854483
ENSG00000166685	COG1	0.0629254221956216	0.462116284075723	0.000886338191485356	0.138240958698909	0.121370996504744
ENSG00000152578	GRIA4	0.0629546521017741	0.462116284075723	0.0464351193411073	0.483486696626008	0.334046650973679
ENSG00000068831	RASGRP2	0.0629797934010864	0.462116284075723	-0.00431984963631127	0.094371923817676	0.0844568086168771
ENSG00000136710	CCDC115	0.0630096526568311	0.462116284075723	-0.0263527874550828	0.278907197374991	0.221627790855268
ENSG00000173113	TRMT112	0.0631160072856168	0.462116284075723	-0.0474417185772472	0.71834652970968	0.410621299664741
ENSG00000120549	KIAA1217	0.063174929476165	0.462116284075723	0.00882517731375498	0.164170054925458	0.141914544546687
ENSG00000108064	TFAM	0.0631880415054637	0.462116284075723	-0.0136334318887857	0.147157429203224	0.128432841144162
ENSG00000035141	FAM136A	0.0632011223401119	0.462116284075723	-0.0105999890604587	0.151544332691347	0.130893787003353
ENSG00000108684	ASIC2	0.0633091328663232	0.462116284075723	0.016842807440444	0.150046365646622	0.131428775233612
ENSG00000170027	YWHAG	0.063348199579888	0.462116284075723	0.0291652320421774	5.00859547756616	0.909052000855981
ENSG00000189319	FAM53B	0.0633643515367991	0.462116284075723	-0.0198091562830219	0.121263998858692	0.107175975461873
ENSG00000158079	PTPDC1	0.0633756860525672	0.462116284075723	0.00232554607806331	0.0654825593836936	0.0600613453170697
ENSG00000108175	ZMIZ1	0.0635550995018983	0.462841233246269	0.041250280089981	0.514052357514801	0.36125971895285
ENSG00000119041	GTF3C3	0.0636162308701011	0.462841233246269	0.0140535957151105	0.113132177758756	0.100221128468507
ENSG00000196189	SEMA4A	0.0636454229138487	0.462841233246269	-0.00252226093181561	0.0725444040231115	0.0665168699621942
ENSG00000130811	EIF3G	0.0636693671713269	0.462841233246269	-0.0353715101451665	0.436336400599187	0.316534702903203
ENSG00000011677	GABRA3	0.0637530726713828	0.462841233246269	-0.0166532000541732	0.140844568086169	0.124473928240245
ENSG00000113504	SLC12A7	0.0637829151553241	0.462841233246269	0.0127226877712262	0.0604893359012768	0.0548184606605321
ENSG00000105974	CAV1	0.0637959200592936	0.462841233246269	-0.0116207251521167	0.0585277123903274	0.0528925030316
ENSG00000165512	ZNF22	0.0640078303081434	0.4632126485657	0.00813834803694433	0.0971895284970397	0.0877737356444825
ENSG00000140199	SLC12A6	0.0640474904707282	0.4632126485657	-0.000171886403315974	0.154147942078608	0.133390398744561
ENSG00000198680	TUSC1	0.0640837422365942	0.4632126485657	0.0167090794039529	0.117697410656966	0.104857693130751
ENSG00000087077	TRIP6	0.0640983848609275	0.4632126485657	-0.00122786856276509	0.0778942863257008	0.0706897781582139
ENSG00000177108	ZDHHC22	0.0641477987556645	0.4632126485657	0.00604295399684728	0.189492831157715	0.159890149083387
ENSG00000156052	GNAQ	0.0642388430517153	0.4632126485657	0.0499169209509105	1.28022683500963	0.630751123475284
ENSG00000147526	TACC1	0.0642918349791402	0.4632126485657	-0.0324551251236005	1.15824951851059	0.603217062557957
ENSG00000214113	LYRM4	0.0643388539983635	0.4632126485657	-0.0116708668827454	0.22576503316927	0.184249946501177
ENSG00000235109	ZSCAN31	0.0643477371673091	0.4632126485657	0.00506552341150553	0.0944075896996933	0.0843854768528426
ENSG00000176209	SMIM19	0.0643732956641397	0.4632126485657	0.0264862718008971	0.182573650046366	0.152970967972038
ENSG00000110011	DNAJC4	0.0643815353176062	0.4632126485657	-0.00344194285694913	0.238390755403381	0.196055353448891
ENSG00000111450	STX2	0.0644024331058078	0.4632126485657	0.000259368395217605	0.0778586204436836	0.0720450816748698
ENSG00000174501	ANKRD36C	0.0644565889511565	0.4632126485657	-0.0252240796006443	0.201654896925601	0.161138454953991
ENSG00000122042	UBL3	0.0644892547661525	0.4632126485657	0.0425169425737318	0.994043797703117	0.550074898352236
ENSG00000181404	WASHC1	0.0645409439534627	0.463254437090277	0.0356895575902532	0.335758613310507	0.26225123047293
ENSG00000100888	CHD8	0.0645970326646498	0.463327722216121	0.0373671714898863	0.292032241957344	0.234824167201655
ENSG00000010810	FYN	0.064776247006368	0.464259831586025	0.0353031614029216	0.520079891575719	0.370140523575148
ENSG00000173914	RBM4B	0.064818928857936	0.464259831586025	0.0113406214178355	0.0974035237891433	0.0878807332905343
ENSG00000172201	ID4	0.0650355290201329	0.465310424540217	0.034912211099583	0.492617162422427	0.34613738497753
ENSG00000092421	SEMA6A	0.0651804646145024	0.46578051699424	-0.00736711574115462	0.161923104358371	0.140024252799772
ENSG00000104967	NOVA2	0.0652986491815671	0.46578051699424	0.00944931673933913	0.297275126613881	0.239960054212141
ENSG00000112473	SLC39A7	0.0653710692335758	0.46578051699424	0.00179385280644413	0.112026535416221	0.101433768457094
ENSG00000175175	PPM1E	0.0653767453435526	0.46578051699424	-0.0108084579944302	0.110564234253513	0.0976175190812469
ENSG00000177302	TOP3A	0.0654330961311129	0.46578051699424	0.00921683822932443	0.0559597688850845	0.052357514801341
ENSG00000172530	BANP	0.0654726291766132	0.46578051699424	0.00112128144333561	0.0644125829231757	0.0594906912047935
ENSG00000135622	SEMA4F	0.0655141040753407	0.46578051699424	-0.00527817560564642	0.116877095370569	0.103003067265853
ENSG00000115468	EFHD1	0.0655385795275587	0.46578051699424	-0.00458600154333105	0.444539553463157	0.31500106997646
ENSG00000165288	BRWD3	0.0656789218805148	0.466415341378155	0.0125920122452366	0.0588843712105	0.0545687994864113
ENSG00000172005	MAL	0.0657202723815343	0.466415341378155	-0.0339190071871375	0.407019045580997	0.280298166773664
ENSG00000196352	CD55	0.0658036824911116	0.466679346543354	-0.0170855539395695	0.108745274270633	0.095192239104073
ENSG00000079974	RABL2B	0.0659741878244933	0.467158062708643	-0.00861035491858007	0.126685212925316	0.112097867180255
ENSG00000167491	GATAD2A	0.0660062676096108	0.467158062708643	0.00329175582688153	0.0932662814751409	0.0860261074256366
ENSG00000168763	CNNM3	0.0660099569744761	0.467158062708643	-0.0226650482384896	0.0882017262286896	0.0795349168984949
ENSG00000150787	PTS	0.0660878979600096	0.467250872898567	-0.0238527991275118	0.238462087167416	0.19280975818532
ENSG00000185414	MRPL30	0.0661627850572811	0.467250872898567	-0.015054281200402	0.159640487909266	0.139310935159426
ENSG00000046651	OFD1	0.0661986025695976	0.467250872898567	-0.0360941442068167	0.123225622369641	0.106819316641701
ENSG00000163630	SYNPR	0.0662081393323942	0.467250872898567	-0.0367330600576968	0.987160282473786	0.48944289892289
ENSG00000247092	SNHG10	0.066278542208944	0.467421087826903	-0.0113047472435111	0.0732577216634567	0.0642699193951066
ENSG00000196704	AMZ2	0.0663854776442255	0.467848526677623	-0.0490253110808123	0.497075397674584	0.347029032027962
ENSG00000089063	TMEM230	0.066450139702328	0.467977657499171	-0.0305431781224242	0.511163421071403	0.35148726728012
ENSG00000111790	FGFR1OP2	0.0665542174593509	0.468040401643075	-0.040876163485559	0.631357443469577	0.392503031599971
ENSG00000138814	PPP3CA	0.0665658425066035	0.468040401643075	0.0442853160027181	5.43187816534703	0.928525572437406
ENSG00000246922	UBAP1L	0.0666897214383826	0.468040401643075	0.0120151389846371	0.0778229545616663	0.0702261216919894
ENSG00000135338	LCA5	0.0668494495553678	0.468040401643075	-0.0148469578080982	0.0673015193665739	0.0612739853056566
ENSG00000026559	KCNG1	0.0668604554703541	0.468040401643075	-0.00585514328120992	0.0643055852771239	0.059419359440759
ENSG00000185379	RAD51D	0.0668685807876665	0.468040401643075	-0.0122907293786803	0.0653398958556245	0.0606319994293459
ENSG00000162998	FRZB	0.0668760999502278	0.468040401643075	0.0109872319129357	0.058064055924103	0.0523931806833583
ENSG00000166794	PPIB	0.0668845292435626	0.468040401643075	0.0121524928598244	0.417290819601969	0.292567230187603
ENSG00000130005	GAMT	0.0668945740834014	0.468040401643075	-0.0198280877399097	0.43551608531279	0.323917540480776
ENSG00000169599	NFU1	0.0669225012350332	0.468040401643075	-0.0189677849368558	0.164740709037734	0.135887010485769
ENSG00000068654	POLR1A	0.0670755855079486	0.468615731122654	0.00508113005291577	0.0722947428489907	0.0670875240744704
ENSG00000090989	EXOC1	0.0671031801188052	0.468615731122654	-0.0196912443396519	0.199229616948427	0.169270276053927
ENSG00000180263	FGD6	0.0671872304900279	0.468615731122654	0.00991776971633737	0.0578857265140167	0.0532491618517726
ENSG00000139718	SETD1B	0.0671967006424577	0.468615731122654	-0.00874954624635783	0.100756116698766	0.0906270062058635
ENSG00000169375	SIN3A	0.0672517860030835	0.468615731122654	0.0145181039988459	0.127576859975747	0.112276196590342
ENSG00000181789	COPG1	0.0672831775549904	0.468615731122654	-0.00755901504765236	0.338148227405664	0.258256651686996
ENSG00000143315	PIGM	0.0673671987856569	0.468616990292086	-0.0106399080826144	0.129395819958628	0.113809829517084
ENSG00000103150	MLYCD	0.0673761629769391	0.468616990292086	-0.0148457708299457	0.0558171053570155	0.0521078536272202
ENSG00000081791	DELE1	0.0674667085837625	0.468923805910129	-0.00885945840605577	0.115379128325844	0.103359726086026
ENSG00000181409	AATK	0.0675964105605859	0.46911070709483	0.00463655637997135	0.625829231756901	0.410906626720879
ENSG00000124920	MYRF	0.0675969654515798	0.46911070709483	-0.00627398688139383	0.223910407304373	0.179007061844639
ENSG00000197019	SERTAD1	0.0676329527210686	0.46911070709483	0.00798938134404725	0.0572794065197232	0.0536771524359797
ENSG00000198380	GFPT1	0.0677492594052905	0.469471379691156	-0.00433538842836809	0.214066623867608	0.178721734788501
ENSG00000086504	MRPL28	0.0678028307316138	0.469471379691156	0.0214002507939522	0.51954490334546	0.368000570654112
ENSG00000213015	ZNF580	0.0678244126120801	0.469471379691156	-0.00448158101585941	0.18942149939368	0.161780440830302
ENSG00000006283	CACNA1G	0.0680154804455512	0.470034310099277	0.00453183931970263	0.0688351522933162	0.063092945288537
ENSG00000144401	METTL21A	0.0680296122456894	0.470034310099277	0.00877785801900856	0.102896069619802	0.0924103003067266
ENSG00000130477	UNC13A	0.0680514638264508	0.470034310099277	0.016885447683724	0.59002068621157	0.395748626863542
ENSG00000165175	MID1IP1	0.0680919096618717	0.470034310099277	0.0458635502900217	0.465618089735359	0.3233468863685
ENSG00000167912	AC090152.1	0.0682575081203734	0.470130265795635	-0.0117694174109097	0.0574934018118268	0.0529281689136172
ENSG00000165704	HPRT1	0.0682608669855285	0.470130265795635	0.00710559663378235	0.652863970325986	0.404736429131892
ENSG00000155980	KIF5A	0.0682636851465635	0.470130265795635	-0.0418277883556697	2.93548041943077	0.812754119409373
ENSG00000183826	BTBD9	0.0682920190040792	0.470130265795635	0.00263701127811627	0.223232755546045	0.189064840573507
ENSG00000196562	SULF2	0.0684118927155293	0.470299611916434	-8.1539276949566e-05	0.138133961052857	0.117947071831086
ENSG00000214941	ZSWIM7	0.0684797668504328	0.470299611916434	-0.0165579540528735	0.172658534845567	0.14473214922605
ENSG00000133169	BEX1	0.0685412688808163	0.470299611916434	0.0474644231584962	2.80719024181468	0.777373564448249
ENSG00000186908	ZDHHC17	0.0685446763503942	0.470299611916434	0.017228018937948	0.339574862686354	0.259290962265497
ENSG00000139433	GLTP	0.0685494631885327	0.470299611916434	0.0214121571317412	0.275982595049576	0.220094157928526
ENSG00000134294	SLC38A2	0.0687124215265958	0.47109758655607	-0.0156037611829488	1.23956772950995	0.606070333119338
ENSG00000132613	MTSS2	0.0688132776405179	0.471468989750061	0.00852001558788529	0.366395605963335	0.285576717312219
ENSG00000086232	EIF2AK1	0.0689458001496342	0.471539454631406	-0.0191918832287216	0.273806976246523	0.219523503816249
ENSG00000170873	MTSS1	0.0689560907129746	0.471539454631406	0.00800245191241397	0.218168200299593	0.178971395962622
ENSG00000197170	PSMD12	0.0689636374384183	0.471539454631406	-0.00623900494189888	0.495470432983808	0.34093016620301
ENSG00000136279	DBNL	0.0690690220127839	0.471654646474994	0.00181733629032849	0.290926599614808	0.233575861331051
ENSG00000137200	CMTR1	0.0690928638455285	0.471654646474994	-0.00838577758521333	0.130394464655111	0.115878450674085
ENSG00000186815	TPCN1	0.0691205937996823	0.471654646474994	0.0220992194163583	0.141557885726514	0.121977316499037
ENSG00000160145	KALRN	0.069173162340483	0.47166082232235	-0.023313323114156	0.601398102575077	0.397674584492475
ENSG00000110328	GALNT18	0.0692535060710646	0.47166082232235	-0.0192802494065004	0.0935872744132962	0.0843141450888081
ENSG00000160813	PPP1R35	0.0692616100112927	0.47166082232235	0.0138309554250589	0.0937299379413653	0.0850274627291533
ENSG00000172354	GNB2	0.0693279176280322	0.471794231890497	0.0372031257913512	1.01440901633497	0.546686639560596
ENSG00000173153	ESRRA	0.0694650896259435	0.471848918841105	-0.00219372369510182	0.202617875740067	0.167308652542977
ENSG00000099942	CRKL	0.0695305906778431	0.471848918841105	0.0300330414875452	0.352164919038448	0.273200656252229
ENSG00000103266	STUB1	0.0695433999592541	0.471848918841105	0.00906940947125645	1.13424637991298	0.575469006348527
ENSG00000047315	POLR2B	0.069588475519986	0.471848918841105	-0.0187599581472958	0.363578001283972	0.272915329196091
ENSG00000128590	DNAJB9	0.0695899375704802	0.471848918841105	-0.00334141857938494	0.19919395106641	0.166274341964477
ENSG00000198721	ECI2	0.0696352145518728	0.471848918841105	-0.0167909315525216	0.188850845281404	0.15750053498823
ENSG00000122756	CNTFR	0.0697547486291763	0.471848918841105	-0.000371634342428012	0.188886511163421	0.160246807903559
ENSG00000121057	AKAP1	0.069784189322769	0.471848918841105	0.00603862994194926	0.234431842499465	0.194450388758114
ENSG00000119689	DLST	0.0698625578895097	0.471848918841105	-0.0148693316388496	0.0859191097795848	0.0800699051287538
ENSG00000122376	SHLD2	0.0698966217037621	0.471848918841105	0.00530976680607288	0.0726870675511805	0.0671231899564876
ENSG00000119684	MLH3	0.0699589104484594	0.471953932277215	0.0159122908292287	0.0956915614523147	0.0855981168414295
ENSG00000115274	INO80B	0.0700833930622021	0.472299826307462	-0.00722506902956052	0.12636421998716	0.11035023896141
ENSG00000140854	KATNB1	0.0701061633606747	0.472299826307462	-0.00999387982334178	0.169626934874099	0.143662172765533
ENSG00000148730	EIF4EBP2	0.0702447471470619	0.472299826307462	0.0107394181948556	0.415115200798916	0.310328839432199
ENSG00000141376	BCAS3	0.0702918175925069	0.472299826307462	0.0188039392141145	0.175262144232827	0.150652685640916
ENSG00000112406	HECA	0.0703067934405636	0.472299826307462	-0.0192295278559827	0.211534346244383	0.176831443041586
ENSG00000188811	NHLRC3	0.0703219389977963	0.472299826307462	-0.0147858008765201	0.116948427134603	0.102646408445681
ENSG00000066739	ATG2B	0.070365434120501	0.472299826307462	-0.00204809328030708	0.220129823810543	0.182323988872245
ENSG00000109794	FAM149A	0.0704383216026243	0.472299826307462	-0.0200875700306553	0.0719737499108353	0.064733575861331
ENSG00000056736	IL17RB	0.0705178616376255	0.472299826307462	-0.023520943031156	0.0954775661602111	0.0849204650831015
ENSG00000136059	VILL	0.070520389178375	0.472299826307462	0.00381035280435504	0.0619159711819673	0.0576717312219131
ENSG00000260807	AC009041.2	0.0705330052235324	0.472299826307462	-0.0401290421572362	0.381018617590413	0.285077394963977
ENSG00000253982	AC100810.1	0.0705713870579226	0.472299826307462	0.0102432259166853	0.163421071403096	0.139489264569513
ENSG00000110931	CAMKK2	0.0706780958181773	0.47246443856481	0.000478936108384009	0.808402881803267	0.482880376631714
ENSG00000140479	PCSK6	0.0707019759693513	0.47246443856481	-0.0129411267719021	0.0676938440687638	0.0618089735359155
ENSG00000166225	FRS2	0.0707363334102379	0.47246443856481	-0.00239962305281072	0.130751123475284	0.115343462443826
ENSG00000070061	ELP1	0.0708283844554892	0.472766592608054	0.0245208178375773	0.177758755974035	0.150046365646622
ENSG00000149260	CAPN5	0.0709287696180251	0.473123939479812	0.00316829406478293	0.0991511520079892	0.0895926956273629
ENSG00000159140	SON	0.0709842110550576	0.473181219435661	-0.00222417965584221	1.47243027320066	0.660995791425922
ENSG00000189079	ARID2	0.0710539569048082	0.473200150426956	0.0117596959688364	0.0789285969042014	0.0726870675511805
ENSG00000086712	TXLNG	0.071080763263461	0.473200150426956	0.0222901899105981	0.107140309579856	0.0959055567444183
ENSG00000103254	ANTKMT	0.0711551940501032	0.473383599942024	-0.0132356765467763	0.392360368071902	0.282117126756545
ENSG00000123575	FAM199X	0.0713163951298448	0.474143696126598	0.0430597292854228	0.461873172123547	0.334403309793851
ENSG00000137802	MAPKBP1	0.0714221706567701	0.474222601215785	0.0110407113226721	0.132463085812112	0.118803052999501
ENSG00000196338	NLGN3	0.07142217808191	0.474222601215785	-0.0323935165914312	0.279263856195164	0.219131179114059
ENSG00000162086	ZNF75A	0.071506082018861	0.474467754473376	0.0100019739545709	0.0558171053570155	0.0521435195092375
ENSG00000137845	ADAM10	0.0718077455336549	0.475827542918346	0.0323407096062015	0.284934731435908	0.231150581353877
ENSG00000111300	NAA25	0.0718104010919323	0.475827542918346	0.0101885686366709	0.118981382409587	0.105143020186889
ENSG00000206140	TMEM191C	0.0719053427307406	0.475866354022116	0.00979471042896581	0.0642699193951066	0.0589913688565518
ENSG00000101746	NOL4	0.0720142934783066	0.476275278217039	0.0265136045832974	0.27384264212854	0.219487837934232
ENSG00000072958	AP1M1	0.0721024789971201	0.476546423685809	0.0219421267131657	0.468150367358585	0.337827234467508
ENSG00000120925	RNF170	0.0721503589686947	0.476550997530967	0.0349500917070401	0.261252585776446	0.213495969755332
ENSG00000136720	HS6ST1	0.072202314736019	0.476582468313109	0.0490289044522562	0.711391682716314	0.443897567586846
ENSG00000139233	LLPH	0.0722822591723975	0.476798520824325	-0.000570335749548234	0.189100506455525	0.155931236179471
ENSG00000177054	ZDHHC13	0.0723446593996262	0.476884693297266	0.00619979984328796	0.0912689920821742	0.0814608745274271
ENSG00000169946	ZFPM2	0.0724189016277309	0.476884693297266	0.0178606104920983	0.117483415364862	0.104501034310579
ENSG00000119408	NEK6	0.072456501443068	0.476884693297266	0.0199283385942616	0.108602610742564	0.0971895284970397
ENSG00000048140	TSPAN17	0.072484206774067	0.476884693297266	0.0120595939965569	0.12336828589771	0.110671231899565
ENSG00000144815	NXPE3	0.0727145294944412	0.477694281804744	0.00972953653969497	0.238711748341536	0.194700049932235
ENSG00000134186	PRPF38B	0.072814241941396	0.477694281804744	0.0210107595138579	0.282687780868821	0.222626435551751
ENSG00000103496	STX4	0.0728697019982243	0.477694281804744	0.0173761859559781	0.204151508666809	0.170233254868393
ENSG00000141552	ANAPC11	0.0729381454849253	0.477694281804744	-0.0481974916814943	0.827091803980312	0.439189671160568
ENSG00000168303	MPLKIP	0.0729512013893574	0.477694281804744	-0.0235948831324214	0.144518153933947	0.125650902346815
ENSG00000167685	ZNF444	0.0729887545739784	0.477694281804744	-0.0262899121922869	0.183572294742849	0.158641843212783
ENSG00000110066	KMT5B	0.0729963506720373	0.477694281804744	0.0151611683513146	0.200656252229118	0.170126257222341
ENSG00000204406	MBD5	0.07305031783378	0.477694281804744	0.0118494688480726	0.114487481275412	0.10097011199087
ENSG00000117748	RPA2	0.0730558842390338	0.477694281804744	-0.0169422485424095	0.221449461445182	0.182181325344176
ENSG00000197798	FAM118B	0.0730802718475423	0.477694281804744	-0.0124518880428516	0.0882730579927242	0.0798559098366503
ENSG00000101464	PIGU	0.073253988635681	0.478117434484233	0.00298675349063456	0.133675725800699	0.119409372993794
ENSG00000099991	CABIN1	0.0733315003819958	0.478117434484233	-0.00762186085984007	0.339717526214423	0.264676510450103
ENSG00000147408	CSGALNACT1	0.0734139507129559	0.478117434484233	0.0235511781754277	0.22876096725872	0.190527141736215
ENSG00000109881	CCDC34	0.0735037440811201	0.478117434484233	0.00239952391760662	0.291140594906912	0.219095513232042
ENSG00000164889	SLC4A2	0.0735400078061252	0.478117434484233	0.0188078820654943	0.063092945288537	0.0585990441543619
ENSG00000115808	STRN	0.0735499248703785	0.478117434484233	-0.0132766720971196	0.200477922819031	0.169555603110065
ENSG00000114302	PRKAR2A	0.0736251273431212	0.478117434484233	0.0123506745329904	0.259112632855411	0.210072045081675
ENSG00000237765	FAM200B	0.0736261067384968	0.478117434484233	-0.0254700556554593	0.455274983950353	0.319245309936515
ENSG00000065457	ADAT1	0.0736668265572086	0.478117434484233	0.00904258498082374	0.0559241030030673	0.0520365218631857
ENSG00000125629	INSIG2	0.0737120022225852	0.478117434484233	-0.00121052289023416	0.196697339325202	0.164526713745631
ENSG00000198393	ZNF26	0.0737131246155016	0.478117434484233	-0.00526609379485689	0.0633069405806406	0.0585633782723447
ENSG00000089169	RPH3A	0.0738177666407976	0.47848884807793	0.0464575174031107	0.73671445894857	0.44789214637278
ENSG00000163485	ADORA1	0.0739769294769171	0.479042405507919	-0.0168208794842902	0.219024181468008	0.184428275911263
ENSG00000106992	AK1	0.0739980347155514	0.479042405507919	-0.0443793386874493	0.567408517012626	0.381945930522862
ENSG00000130193	THEM6	0.0741300982595725	0.479589918208471	0.00116445756118198	0.0745773592980954	0.0672301876025394
ENSG00000100644	HIF1A	0.0742437933380079	0.479752161607257	0.0367865446121987	0.537306512590056	0.370461516513303
ENSG00000165233	CARD19	0.0742501860176397	0.479752161607257	0.00585215964075791	0.143626506883515	0.124580925886297
ENSG00000273079	GRIN2B	0.0743587072476042	0.480146153768258	0.036721843124836	0.487338611883872	0.350738283757757
ENSG00000163412	EIF4E3	0.0745129485269461	0.480713081144725	-0.00725811299945336	0.334260646265782	0.25729367287253
ENSG00000151239	TWF1	0.0745581786801258	0.480713081144725	0.00525263621091987	0.188458520579214	0.160139810257508
ENSG00000102710	SUPT20H	0.0745893056890568	0.480713081144725	-0.00513220792959715	0.106034667237321	0.0956915614523147
ENSG00000115504	EHBP1	0.0746866861200495	0.481033700973457	0.0290338875215987	0.303944646551109	0.235073828375776
ENSG00000181019	NQO1	0.0747485318880193	0.481125190272216	-0.020712256111763	0.199728939296669	0.157643198516299
ENSG00000149600	COMMD7	0.0749172948012467	0.481904305858465	0.0394692177378272	0.388829445752193	0.295705827805122
ENSG00000203875	SNHG5	0.0751338231135897	0.48219137868479	-0.00588613315160491	0.283258434981097	0.222555103787717
ENSG00000148634	HERC4	0.0751494222161557	0.48219137868479	-0.00684358278580277	0.19124045937656	0.160924459661887
ENSG00000147799	ARHGAP39	0.0751529092038676	0.48219137868479	0.00535451694504074	0.130501462301163	0.117875740067052
ENSG00000136504	KAT7	0.0752670192995866	0.482419768010011	0.0202932892953131	0.207575433340467	0.176153791283258
ENSG00000127995	CASD1	0.0753139804122679	0.482419768010011	-0.0228859845312396	0.408659676153791	0.304122975961196
ENSG00000043355	ZIC2	0.0753778931120489	0.482419768010011	-0.00777807472748498	0.128539838790213	0.111099222483772
ENSG00000122008	POLK	0.0753795815347853	0.482419768010011	0.000803373746497874	0.120586347100364	0.104465368428561
ENSG00000129295	LRRC6	0.075517871927994	0.482589690397847	0.00991369308988346	0.0797845780726157	0.0721520793209216
ENSG00000106538	RARRES2	0.0755426465542924	0.482589690397847	-0.032530959598394	0.190955132320422	0.155574577359298
ENSG00000172009	THOP1	0.0755494900999104	0.482589690397847	-0.0112391525251812	0.332120693344746	0.258541978743134
ENSG00000134532	SOX5	0.0756105585640527	0.482674482261927	-0.00722337171733571	0.084991796847136	0.0770383051572865
ENSG00000135164	DMTF1	0.0756766547153499	0.482791241926923	-0.0015290574660429	0.177972751266139	0.151615664455382
ENSG00000183354	KIAA2026	0.0757955041472535	0.483244189635804	0.00919639469981881	0.441044297025465	0.316927027605393
ENSG00000147679	UTP23	0.0759249347576658	0.483733621274062	0.00418470078240427	0.103324060204009	0.0916613167843641
ENSG00000171695	LKAAEAR1	0.0760609402475847	0.483733621274062	-0.00980361171978984	0.0751836792923889	0.0661245452600043
ENSG00000164188	RANBP3L	0.0760991909729003	0.483733621274062	-0.0278982780870888	0.0974748555531778	0.0850274627291533
ENSG00000175324	LSM1	0.0761714504801728	0.483733621274062	-0.021189710225701	0.186603894714316	0.15710821028604
ENSG00000211448	DIO2	0.0761725831359522	0.483733621274062	0.00113528077120441	0.106890648405735	0.0945502532277623
ENSG00000150656	CNDP1	0.076196986498374	0.483733621274062	-0.0191268247627537	0.247663884727869	0.188315857051145
ENSG00000164683	HEY1	0.0762075642585437	0.483733621274062	-0.0153683617620085	0.166345673728511	0.141950210428704
ENSG00000142611	PRDM16	0.076257712763396	0.483747890199457	0.00521852981873852	0.0696911334617305	0.0634852699907269
ENSG00000282164	PEG13	0.0763519763017999	0.484041813353344	-0.00162801187835121	0.0986518296597475	0.0878094015264998
ENSG00000022277	RTF2	0.0764573515735904	0.484152772256163	-0.020443090623029	0.521042870390185	0.361045723660746
ENSG00000119977	TCTN3	0.0764653601097713	0.484152772256163	0.00375427871455662	0.0759683286967687	0.0691918111134888
ENSG00000173889	PHC3	0.0765659027606145	0.484485621541006	0.0198014454134348	0.139845923389685	0.123403951779728
ENSG00000148158	SNX30	0.0767189678643032	0.485109439946445	-0.0148898462904786	0.196055353448891	0.164312718453527
ENSG00000108984	MAP2K6	0.0767605589696425	0.485109439946445	-0.0104064845704918	0.0846351380269634	0.0775019616235109
ENSG00000099814	CEP170B	0.0768111648574128	0.485125674731089	0.0323305100232277	0.425993294814181	0.319637634638705
ENSG00000180044	C3orf80	0.0768632283219528	0.485151089264626	-0.00248272874443077	0.198837292246237	0.164705043155717
ENSG00000187514	PTMA	0.0769433447664103	0.485353428354764	-0.0310215249372443	5.08467080390898	0.932199158285184
ENSG00000009954	BAZ1B	0.0770260914813223	0.485441317502077	0.0223892959518648	0.437121050003567	0.31878165347029
ENSG00000220201	ZGLP1	0.0771114510269951	0.485441317502077	-0.011853940937062	0.0566374206434125	0.0529638347956345
ENSG00000169895	SYAP1	0.0771283299199178	0.485441317502077	-0.0169720459640924	0.253620087024752	0.206077466295742
ENSG00000100142	POLR2F	0.0771495509051227	0.485441317502077	-0.0230287669133793	0.419502104287039	0.298380768956416
ENSG00000100294	MCAT	0.0772088297760868	0.485511813143649	-0.0112474651142634	0.127826521149868	0.112311862472359
ENSG00000162623	TYW3	0.0773383664028665	0.485744336712838	-0.025451904040213	0.196519009915115	0.162172765532492
ENSG00000165443	PHYHIPL	0.0773420035086883	0.485744336712838	0.0280859997140488	0.87741636350667	0.492296169484271
ENSG00000156711	MAPK13	0.0775077217223612	0.486316468478752	-0.0127591964092022	0.0898423568014837	0.0806762251230473
ENSG00000118946	PCDH17	0.0775294102634708	0.486316468478752	-0.0207150609221371	0.460589200370925	0.323525215778586
ENSG00000141934	PLPP2	0.0776062656155051	0.486496385134069	-0.00104305904284367	0.0897710250374492	0.0789642627862187
ENSG00000167721	TSR1	0.0777230348064413	0.48692613431157	0.0153616713511477	0.0918396461944504	0.0827448462800485
ENSG00000161048	NAPEPLD	0.0777992430003691	0.487041222888809	0.0037597192982925	0.341429488551252	0.262358228118981
ENSG00000198818	SFT2D1	0.0778908438077855	0.487041222888809	-0.0328925612612579	0.263642199871603	0.209287395677295
ENSG00000148143	ZNF462	0.0778953789286109	0.487041222888809	0.0322124000931542	0.134745702261217	0.118624723589414
ENSG00000130770	ATP5IF1	0.0779825386088924	0.487041222888809	-0.0335329362390275	1.77808688208859	0.645980455096655
ENSG00000158669	GPAT4	0.0783419054569216	0.48784675498016	0.00442562592957904	0.21535059562023	0.181503673585848
ENSG00000175548	ALG10B	0.0783813616556956	0.48784675498016	0.00893826390331977	0.0557814394749982	0.0518938583351166
ENSG00000198585	NUDT16	0.0784124569184279	0.48784675498016	-0.0173535290726355	0.215671588558385	0.179007061844639
ENSG00000143393	PI4KB	0.0784692672630039	0.48784675498016	0.0382129332778204	0.380198302304016	0.293244881945931
ENSG00000185504	FAAP100	0.0785002943443225	0.48784675498016	-0.00735531695833971	0.0650545687994864	0.0604893359012768
ENSG00000142208	AKT1	0.0786702087110521	0.48784675498016	0.00176086886432592	0.227833654326271	0.190669805264284
ENSG00000116001	TIA1	0.0786743249787588	0.48784675498016	-0.012022700974855	0.218417861473714	0.183072972394607
ENSG00000178449	COX14	0.07876699793189	0.48784675498016	-0.0125100921639692	0.632855410514302	0.373707111776874
ENSG00000112902	SEMA5A	0.0788047086183183	0.48784675498016	0.000282412075529481	0.078322276909908	0.0706897781582139
ENSG00000198561	CTNND1	0.0788215629191515	0.48784675498016	0.00438003790073721	0.185462586489764	0.157821527926386
ENSG00000148384	INPP5E	0.0788401834164422	0.48784675498016	0.00279972288173209	0.124331264712176	0.110635566017548
ENSG00000105556	MIER2	0.0788592409045805	0.48784675498016	-0.00262578675976559	0.0764319851629931	0.0702617875740067
ENSG00000140044	JDP2	0.0789067235314163	0.48784675498016	0.0188644294566165	0.107068977815821	0.0968685355588844
ENSG00000088881	EBF4	0.078958945596942	0.48784675498016	0.000628812742274679	0.070297453456024	0.0646979099793138
ENSG00000163867	ZMYM6	0.079091306994145	0.48784675498016	-0.0168354305131087	0.0919823097225194	0.0824238533418931
ENSG00000151692	RNF144A	0.0790991908929177	0.48784675498016	0.00972209751473807	0.296133818389329	0.235751480134104
ENSG00000130414	NDUFA10	0.0791425971859678	0.48784675498016	0.0370457213840487	0.580212568656823	0.391290391611385
ENSG00000144909	OSBPL11	0.0791842068419842	0.48784675498016	-0.000292491698359681	0.097902846137385	0.0883087238747414
ENSG00000085662	AKR1B1	0.079244563135226	0.48784675498016	0.0383174848121433	0.61359583422498	0.4061987302946
ENSG00000135365	PHF21A	0.0792595422762119	0.48784675498016	0.00588866646399976	0.111063556601755	0.100649119052714
ENSG00000198843	SELENOT	0.0792638776315021	0.48784675498016	-0.0278462725282436	0.703473856908481	0.441079962907483
ENSG00000110696	C11orf58	0.0792856491459195	0.48784675498016	-0.0241250105089046	0.884513874028105	0.50716884228547
ENSG00000051620	HEBP2	0.0792985557877941	0.48784675498016	0.0256832502046059	0.227369997860047	0.183001640630573
ENSG00000082014	SMARCD3	0.079380178236255	0.48784675498016	-0.0219191003825737	0.593230615593124	0.397139596262216
ENSG00000151332	MBIP	0.0795070218190592	0.48784675498016	-0.0063841964763038	0.126720878807333	0.110920893073686
ENSG00000065000	AP3D1	0.0795133348053469	0.48784675498016	-0.0267555600517513	0.514159355160853	0.365931949497111
ENSG00000136527	TRA2B	0.0795401087019157	0.48784675498016	0.00283435732817877	0.408445680861688	0.30497895712961
ENSG00000164896	FASTK	0.0796239029922209	0.48784675498016	0.0105920594199775	0.328304443968899	0.255938369355874
ENSG00000103723	AP3B2	0.0796372736395298	0.48784675498016	0.00546766434606755	0.257044011698409	0.206755118054069
ENSG00000103707	MTFMT	0.07965413090226	0.48784675498016	-0.0128095434492332	0.0783936086739425	0.0713674299165418
ENSG00000257093	DENND11	0.0797325074803945	0.48784675498016	-0.00212497375294146	0.184285612383194	0.155966902061488
ENSG00000186187	ZNRF1	0.0797353213107262	0.48784675498016	0.0207314853017813	0.154219273842642	0.135138026963407
ENSG00000100399	CHADL	0.0797539352878745	0.48784675498016	-0.00499757528229181	0.122761965903417	0.110671231899565
ENSG00000064199	SPA17	0.0799159726257269	0.488226573160602	0.00508780989829668	0.0621299664740709	0.055745773592981
ENSG00000185274	GALNT17	0.0799330834977173	0.488226573160602	-0.00894932922938513	0.409479991440188	0.304087310079178
ENSG00000177410	ZFAS1	0.0799610606998353	0.488226573160602	-0.0108042404051813	0.613025180112704	0.373172123546615
ENSG00000129946	SHC2	0.080036587596734	0.48839244600569	0.0247155159829707	0.26863542335402	0.218275197945645
ENSG00000196116	TDRD7	0.0800983196654854	0.488473991728102	-0.0147353473119107	0.0701904558099722	0.0638062629288822
ENSG00000073614	KDM5A	0.0801759422404287	0.488652287680199	0.0242279116973659	0.138668949283116	0.118589057707397
ENSG00000160216	AGPAT3	0.0802615133725782	0.488872300976061	0.00405146208822244	0.44828447107497	0.331585705114487
ENSG00000147274	RBMX	0.0803088570471616	0.488872300976061	-0.00954844840884106	0.413010913759897	0.296740138383622
ENSG00000152092	ASTN1	0.080479297201256	0.489556023369398	-0.0267764069701154	0.397745916256509	0.294207860760397
ENSG00000187446	CHP1	0.0805920915344011	0.489556023369398	0.00891461910129715	0.424067337185249	0.308581211213353
ENSG00000101126	ADNP	0.0805995281910709	0.489556023369398	-0.0386194295012667	0.457735929809544	0.330266067479849
ENSG00000150403	TMCO3	0.0806220523019799	0.489556023369398	-0.00305403685509686	0.140987231614238	0.125080248234539
ENSG00000153814	JAZF1	0.0806938864342242	0.489556023369398	0.0273754337275531	0.259112632855411	0.209929381553606
ENSG00000111011	RSRC2	0.080712028805827	0.489556023369398	-0.0468622124122753	0.455881303944647	0.328019116912761
ENSG00000120738	EGR1	0.0810042635507499	0.490663167973748	-0.00633194969394642	0.185105927669591	0.152043655039589
ENSG00000134817	APLNR	0.0810618931851252	0.490663167973748	0.0193793359239774	0.0727940651972323	0.0618446394179328
ENSG00000163788	SNRK	0.081180062897434	0.490663167973748	0.0103020200221212	0.236964120122691	0.191383122904629
ENSG00000126456	IRF3	0.0811855692202955	0.490663167973748	0.0230507356994936	0.17404950424424	0.149547043298381
ENSG00000149527	PLCH2	0.0811994327049896	0.490663167973748	0.00861189804731026	0.0651259005635209	0.059562022968828
ENSG00000182256	GABRG3	0.0812927927824272	0.490663167973748	0.00832136982372772	0.0966902061487981	0.0863827662458093
ENSG00000106399	RPA3	0.0813094134635297	0.490663167973748	-0.016905369288798	0.14630144803481	0.124224267066125
ENSG00000006116	CACNG3	0.0813318292096301	0.490663167973748	0.0346273710924686	0.394821313931094	0.295063841928811
ENSG00000130347	RTN4IP1	0.0813887870798589	0.490713648190743	0.00112114973740073	0.0661958770240388	0.0611313217775876
ENSG00000080298	RFX3	0.0814990288776641	0.491085138804015	-0.0202691805041516	0.157036878522006	0.136707325772166
ENSG00000144559	TAMM41	0.0815748197456834	0.491248720698662	-0.00072109482724831	0.061737641771881	0.0574220700477923
ENSG00000115946	PNO1	0.0817733942303078	0.492126275884916	0.00135738941063088	0.0658035523218489	0.060239674727156
ENSG00000158467	AHCYL2	0.0819144959452181	0.492126275884916	-0.0340711114677295	0.212069334474642	0.175190812468792
ENSG00000133065	SLC41A1	0.0819276763822233	0.492126275884916	0.0100002797913249	0.117697410656966	0.106747984877666
ENSG00000112312	GMNN	0.0819278243252159	0.492126275884916	-0.0292828449818808	0.112668521292532	0.0990084884799201
ENSG00000150672	DLG2	0.0819793313953241	0.492126275884916	-0.0377544349958714	0.576217989870889	0.393466010414438
ENSG00000071994	PDCD2	0.0820676314489178	0.492126275884916	0.0198455941246833	0.15607389970754	0.134781368143234
ENSG00000131263	RLIM	0.0820889723553916	0.492126275884916	0.0155549317765277	0.424744988943577	0.315250731150581
ENSG00000134265	NAPG	0.0821103846782932	0.492126275884916	-0.0148410359354484	0.400813182109994	0.287217347885013
ENSG00000137364	TPMT	0.0822180114074516	0.492162422941076	-0.0155613351730014	0.236286468364363	0.191775447606819
ENSG00000102978	POLR2C	0.0822305135208902	0.492162422941076	-0.0349356963271405	0.277658891504387	0.225515371995149
ENSG00000258441	LINC00641	0.0822626170833287	0.492162422941076	-0.0317227675415999	0.398994222127113	0.298024110136244
ENSG00000177868	SVBP	0.0824368781086091	0.492912985209498	0.0241018556380542	0.163599400813182	0.134246379912975
ENSG00000163807	KIAA1143	0.0825459974597956	0.492947702087156	-0.0106021707304225	0.189992153505956	0.15906983379699
ENSG00000169554	ZEB2	0.0825538160022089	0.492947702087156	-0.0382789810314502	0.792531564305585	0.485234324844853
ENSG00000108588	CCDC47	0.0827139417739262	0.492947702087156	0.0343775774744926	0.444182894642984	0.324880519295242
ENSG00000245532	NEAT1	0.0827432579522612	0.492947702087156	0.0398339174334779	0.959840216848563	0.509701119908695
ENSG00000036672	USP2	0.0827497305586983	0.492947702087156	0.0112776901480966	0.190491475854198	0.163135744346958
ENSG00000189376	C8orf76	0.0828548601730602	0.492947702087156	-0.0172696543262431	0.0761109922248377	0.06826449818104
ENSG00000124766	SOX4	0.0828764602771943	0.492947702087156	0.00257964876422632	0.0819601968756687	0.0720450816748698
ENSG00000112118	MCM3	0.0828819881318933	0.492947702087156	-0.0119353140784755	0.0680148370069192	0.0628432841144162
ENSG00000068878	PSME4	0.0830751859483195	0.493436895678753	-0.011003976687701	0.0804265639489265	0.0732577216634567
ENSG00000100354	TNRC6B	0.0831091938823515	0.493436895678753	0.0395021879243982	0.6946287181682	0.443790569940795
ENSG00000033050	ABCF2	0.0831108188483572	0.493436895678753	0.00289934285897073	0.266352806904915	0.21456594621585
ENSG00000140090	SLC24A4	0.0832243099521659	0.493490533147901	0.0290938381313229	0.0967258720308153	0.0860974391896712
ENSG00000166228	PCBD1	0.0833627345435955	0.493490533147901	-0.00333788522015777	0.26524716456238	0.210250374491761
ENSG00000158555	GDPD5	0.0833649268550825	0.493490533147901	-0.0122992368690276	0.0726870675511805	0.0661602111420215
ENSG00000151726	ACSL1	0.0833726786785782	0.493490533147901	-0.0168524937389014	0.165953349026321	0.141308224552393
ENSG00000166086	JAM3	0.0833840613565342	0.493490533147901	-0.0149060854109617	0.258684642271203	0.204936158071189
ENSG00000118680	MYL12B	0.0835028114131481	0.493490533147901	-0.0350607052206851	0.876382052928169	0.486090306013268
ENSG00000226137	BAIAP2-DT	0.0835448219729195	0.493490533147901	0.0178121655832697	0.141664883372566	0.126043227049005
ENSG00000104635	SLC39A14	0.0835454182765034	0.493490533147901	0.0122134837058483	0.125936229402953	0.110421570725444
ENSG00000124532	MRS2	0.0835596407251124	0.493490533147901	-0.0131519506424835	0.131428775233612	0.114915471859619
ENSG00000133302	SLF1	0.0836374060012484	0.493585909356461	-0.0082662824894921	0.10696198016977	0.0943362579356588
ENSG00000105613	MAST1	0.0836735396393962	0.493585909356461	-0.000704254669251447	0.38522719166845	0.284970397317926
ENSG00000144134	RABL2A	0.0837338491350939	0.4936533230679	-0.01668192889657	0.0750766816463371	0.0701547899279549
ENSG00000144021	CIAO1	0.0838854092686913	0.493973300734159	0.0170127552650094	0.614273485983308	0.409337327912119
ENSG00000119280	C1orf198	0.083915898565852	0.493973300734159	0.023423796566132	0.254511734075184	0.20778942863257
ENSG00000205659	LIN52	0.0839348632597105	0.493973300734159	-0.00288857257395787	0.098580497895713	0.0892360368071902
ENSG00000100243	CYB5R3	0.0840658424328919	0.494455994600917	-0.0314967318941589	0.526392752692774	0.366573935373422
ENSG00000213928	IRF9	0.0841744054310605	0.494675922724394	-0.0184795956265937	0.108424281332477	0.0969042014409016
ENSG00000127152	BCL11B	0.0842561892210871	0.494675922724394	-0.00721824507583654	0.139061273985306	0.119623368285898
ENSG00000110844	PRPF40B	0.0842851219477042	0.494675922724394	0.0116782913235521	0.105499679007062	0.0944432555817105
ENSG00000136888	ATP6V1G1	0.0843109697157184	0.494675922724394	-0.0185513084430637	0.678293744204294	0.427348598330837
ENSG00000105726	ATP13A1	0.0843531101676609	0.494675922724394	-0.0151156933057024	0.121656323560882	0.10838861545046
ENSG00000180879	SSR4	0.0845184249178684	0.494675922724394	-0.0451874190164268	0.581781867465582	0.370532848277338
ENSG00000180773	SLC36A4	0.0845224702020138	0.494675922724394	-0.00040064800758377	0.179363720664812	0.15229331621371
ENSG00000188322	SBK1	0.0845756992980758	0.494675922724394	0.0131271934142118	0.114023824809188	0.10200442256937
ENSG00000130208	APOC1	0.0846050688186779	0.494675922724394	-0.0286925072272525	0.215528925030316	0.167237320778943
ENSG00000101365	IDH3B	0.0846154864156436	0.494675922724394	0.0199605579516517	0.356944147228761	0.26849275982595
ENSG00000188039	NWD1	0.0846420432189081	0.494675922724394	-0.0160067360910748	0.0687638205292817	0.0628789499964334
ENSG00000111817	DSE	0.0847254396080461	0.494876931522069	-0.0152070492302138	0.0551394535986875	0.0508952136386333
ENSG00000107816	LZTS2	0.0848262165055752	0.49495703803761	-0.00371638545090774	0.127362864683644	0.113881161281118
ENSG00000111647	UHRF1BP1L	0.0848371752493417	0.49495703803761	-0.0161185179609532	0.145980455096655	0.127362864683644
ENSG00000225733	FGD5-AS1	0.0852019063584147	0.496797951682234	-0.0411577132016751	0.753691418788787	0.466723732077894
ENSG00000104957	CCDC130	0.0853272188031286	0.497145122275065	-0.0081199558070869	0.0844568086168771	0.0776089592695627
ENSG00000185052	SLC24A3	0.0854745086330138	0.497145122275065	-0.0134474055270016	0.0536771524359797	0.0502175618803053
ENSG00000100304	TTLL12	0.085487710886085	0.497145122275065	-0.0126816725760014	0.155931236179471	0.13731364576646
ENSG00000063978	RNF4	0.0854918697692732	0.497145122275065	-0.0072852913031819	0.237962764819174	0.19502104287039
ENSG00000004866	ST7	0.0856416096083156	0.497145122275065	0.00743851436475525	0.13014480348099	0.11334617305086
ENSG00000111261	MANSC1	0.0856533955565209	0.497145122275065	-0.0167182601815287	0.135815678721735	0.119302375347742
ENSG00000155849	ELMO1	0.0857092670103214	0.497145122275065	0.0219702040190506	0.806084599472145	0.472144946144518
ENSG00000126602	TRAP1	0.0857339301625888	0.497145122275065	0.00623599327501734	0.318531992296169	0.241315357728797
ENSG00000140332	TLE3	0.0858274200335821	0.497145122275065	-0.0248797250059441	0.130430130537128	0.115628789499964
ENSG00000066651	TRMT11	0.0858917828709414	0.497145122275065	0.00767948721074578	0.0979741779014195	0.0866324274199301
ENSG00000162736	NCSTN	0.0860084025641539	0.497145122275065	-0.00835723453320705	0.154575932662815	0.134282045794993
ENSG00000126267	COX6B1	0.0860333550376246	0.497145122275065	-0.0376834874028504	2.18278764533847	0.683928953563022
ENSG00000148950	IMMP1L	0.0860405025197489	0.497145122275065	-0.0110858780702267	0.170803908980669	0.139453598687496
ENSG00000167508	MVD	0.0860658035120607	0.497145122275065	0.024219583291163	0.191882445252871	0.163670732577217
ENSG00000181744	DIPK2A	0.086083361822136	0.497145122275065	-0.00207100572204538	0.150866680933019	0.130180469363007
ENSG00000090612	ZNF268	0.0860961582522851	0.497145122275065	-0.0193654793135171	0.0939439332334689	0.0844924744988944
ENSG00000244128	LINC01322	0.0861165475137415	0.497145122275065	0.00700360229711422	0.294279192524431	0.214672943861902
ENSG00000197965	MPZL1	0.0864122869982625	0.497145122275065	0.00107167040948755	0.124259932948142	0.10956558955703
ENSG00000246067	RAB30-DT	0.0864158187870928	0.497145122275065	0.0129879428286912	0.0573507382837578	0.0531064983237035
ENSG00000133706	LARS	0.0865231490248673	0.497145122275065	-0.0379624183429844	0.35031029317355	0.266638133961053
ENSG00000159079	CFAP298	0.0865305920016499	0.497145122275065	0.00267351257302015	0.190883800556388	0.158142520864541
ENSG00000152214	RIT2	0.0865361595664016	0.497145122275065	-0.00211772223373833	0.0929452885369855	0.079962907482702
ENSG00000183579	ZNRF3	0.0865559654616765	0.497145122275065	0.0414854306284646	0.186782224124403	0.15710821028604
ENSG00000100528	CNIH1	0.0865840676699724	0.497145122275065	0.03498375575389	0.375561737641772	0.283115771453028
ENSG00000111845	PAK1IP1	0.086603105028649	0.497145122275065	0.0069614951891291	0.129895142306869	0.108887937798702
ENSG00000198933	TBKBP1	0.0866045357538087	0.497145122275065	-0.0102907268369126	0.133176403452457	0.118767387117483
ENSG00000137207	YIPF3	0.0866302558361757	0.497145122275065	-0.0225363171969217	0.381517939938655	0.285576717312219
ENSG00000114166	KAT2B	0.0866398074268853	0.497145122275065	-0.0382928706298369	0.301733361866039	0.238569084813467
ENSG00000140992	PDPK1	0.0867444963929422	0.497342615129801	0.0498036878013514	0.811612811184821	0.484200014266353
ENSG00000144320	LNPK	0.0867727188690671	0.497342615129801	0.00178105389348249	0.199835936942721	0.166310007846494
ENSG00000131732	ZCCHC9	0.0868746714334678	0.497644530236297	0.00682205124694183	0.0669805264284186	0.0608459947214495
ENSG00000141664	ZCCHC2	0.0871570850783587	0.498700421362587	0.00229952185712641	0.117340751836793	0.103359726086026
ENSG00000171444	MCC	0.0871577625215335	0.498700421362587	-0.0235199177905525	0.0641985876310721	0.0588130394464655
ENSG00000163273	NPPC	0.0873454318493094	0.499156334457963	0.00149029124641643	0.0679078393608674	0.0572080747556887
ENSG00000185305	ARL15	0.0874561891649321	0.499156334457963	0.0132305933543999	0.0789285969042014	0.0727227334331978
ENSG00000165238	WNK2	0.0874649638164239	0.499156334457963	0.0365894606691485	0.388758113988159	0.293244881945931
ENSG00000119321	FKBP15	0.087507850398134	0.499156334457963	0.00220869131072281	0.0687638205292817	0.0632712746986233
ENSG00000248485	PCP4L1	0.0875249574465201	0.499156334457963	0.0199367485826423	0.105892003709252	0.0902346815036736
ENSG00000187094	CCK	0.0875465117470989	0.499156334457963	-0.0233757547015652	4.13774163635067	0.862436693059419
ENSG00000184515	BEX5	0.087672240387402	0.499380685658417	0.0361859179409096	1.45695128040516	0.617768742421
ENSG00000035681	NSMAF	0.0878423513440849	0.499462581679481	0.00470087845256686	0.0733290534274913	0.0669805264284186
ENSG00000141741	MIEN1	0.0879205488686548	0.499462581679481	-0.0116360181071792	0.383729224623725	0.270133390398745
ENSG00000180992	MRPL14	0.0879311236660918	0.499462581679481	-0.0103126459772843	0.192845424067337	0.158534845566731
ENSG00000070814	TCOF1	0.0879363155300829	0.499462581679481	-0.0204859605399992	0.227619659034168	0.18981382409587
ENSG00000169756	LIMS1	0.0879874310130496	0.499462581679481	-0.0234787555087194	0.0868464227120337	0.0782866110278907
ENSG00000110013	SIAE	0.0880158941767117	0.499462581679481	-0.0148947365602535	0.175904130109138	0.147050431557172
ENSG00000164823	OSGIN2	0.0880328146736782	0.499462581679481	-0.025925413484305	0.178721734788501	0.152471645623796
ENSG00000174840	PDE12	0.0882400058413949	0.500357001118612	-0.00421683002115572	0.144553819815964	0.126685212925316
ENSG00000196781	TLE1	0.0883437050054993	0.500508487793667	0.0127884599872406	0.263178543405378	0.21196233682859
ENSG00000166073	GPR176	0.0883841770603992	0.500508487793667	0.019235010656399	0.153042299736072	0.131892431699836
ENSG00000183495	EP400	0.0884312070319169	0.500508487793667	-0.00153344720949652	0.131036450531422	0.11698409301662
ENSG00000117394	SLC2A1	0.0884649619478855	0.500508487793667	-0.00551163324497633	0.407518367929239	0.290926599614808
ENSG00000198042	MAK16	0.0885762047727535	0.500828856866392	-0.00421741354850984	0.058064055924103	0.0536771524359797
ENSG00000118260	CREB1	0.0886207710882505	0.500828856866392	0.0220659629059031	0.193416078179613	0.15985448320137
ENSG00000153037	SRP19	0.0887738860439932	0.500847006501525	-0.0250023867437017	0.348954989656894	0.26289321634924
ENSG00000159840	ZYX	0.0887939265071957	0.500847006501525	0.0166186131282047	0.281475140880234	0.224588059062701
ENSG00000010404	IDS	0.0888293150011272	0.500847006501525	0.0324276473198077	8.37039018474927	0.977708823739211
ENSG00000174238	PITPNA	0.0888505530007484	0.500847006501525	-0.0186849208437213	0.440972965261431	0.317141022897496
ENSG00000196998	WDR45	0.088960300988342	0.500847006501525	-0.00253886404167952	0.238105428347243	0.194664384050218
ENSG00000100422	CERK	0.0889650196968289	0.500847006501525	-0.0103760435227502	0.345709394393323	0.266852129253156
ENSG00000189129	PLAC9	0.0889899910594063	0.500847006501525	-0.0187018314128694	0.0774306298594764	0.0663742064341251
ENSG00000131148	EMC8	0.0890207324161043	0.500847006501525	0.0114111677347795	0.111099222483772	0.0984735002496612
ENSG00000085721	RRN3	0.0892611470905327	0.501607186594426	0.00968915162163372	0.144696483344033	0.127077537627506
ENSG00000033170	FUT8	0.0892707147019805	0.501607186594426	-0.00972389490322764	0.159248163207076	0.136992652828304
ENSG00000143575	HAX1	0.0893526739498461	0.501607186594426	-0.0149825790938939	0.317034025251444	0.244275625936229
ENSG00000256537	SMIM10L1	0.0894218932672742	0.501607186594426	-0.0270112417838631	0.234538840145517	0.189742492331835
ENSG00000147548	NSD3	0.089445646291453	0.501607186594426	-0.0154310841501859	0.598865824951851	0.406662386760825
ENSG00000008018	PSMB1	0.089602431108565	0.501607186594426	-0.00292120657207928	0.711249019188245	0.427205934802768
ENSG00000004961	HCCS	0.0896055815912074	0.501607186594426	0.0054565034502517	0.116199443612241	0.102717740209715
ENSG00000136404	TM6SF1	0.0896899224145402	0.501607186594426	-0.0123110703115746	0.1646693772737	0.138775946929168
ENSG00000137166	FOXP4	0.0897140102598083	0.501607186594426	0.0198307285427292	0.0874527427063271	0.0802125686568229
ENSG00000241399	CD302	0.0897417805843753	0.501607186594426	-0.0302838876067834	0.077787288679649	0.0707967758042656
ENSG00000125848	FLRT3	0.0898043195877043	0.501607186594426	0.000866664962993868	0.102254083743491	0.0899136885655182
ENSG00000186575	NF2	0.089805393573819	0.501607186594426	0.0322897945619008	0.220914473214923	0.184285612383194
ENSG00000101846	STS	0.0898195418777918	0.501607186594426	-0.0115318862963647	0.229830943719238	0.185819245309937
ENSG00000198168	SVIP	0.0898512130457785	0.501607186594426	0.00785513231986823	0.749019188244525	0.452564376917041
ENSG00000100580	TMED8	0.089921022477176	0.50171956132431	-0.0175637666116142	0.271310364505314	0.217775875597404
ENSG00000129472	RAB2B	0.0900852672069375	0.501731230194836	-0.0139991143379253	0.147442756259362	0.128290177616092
ENSG00000136045	PWP1	0.0901155709977284	0.501731230194836	-0.00150174415847679	0.139275269277409	0.12115700121264
ENSG00000143222	UFC1	0.0901497892146465	0.501731230194836	-0.0208167528796403	0.45167272986661	0.319780298166774
ENSG00000091164	TXNL1	0.0902258996709433	0.501731230194836	-0.0359635480723118	0.700584920465083	0.438975675868464
ENSG00000127334	DYRK2	0.0902664552330369	0.501731230194836	0.0100359360659551	0.0635566017547614	0.0583493829802411
ENSG00000071242	RPS6KA2	0.0902708827868123	0.501731230194836	-0.00944188363538534	0.350096297881447	0.271096369213211
ENSG00000261115	TMEM178B	0.0903280659937917	0.501772903449561	-0.0286317602718985	0.204543833368999	0.170482916042514
ENSG00000125743	SNRPD2	0.0904639325910159	0.502022446716921	-0.030892206465896	1.11898138240959	0.542549397246594
ENSG00000149571	KIRREL3	0.0905912434797858	0.502022446716921	0.00583905353754992	0.120550681218347	0.107318638989942
ENSG00000113319	RASGRF2	0.0905946364083858	0.502022446716921	0.00108350105356564	0.240067051858192	0.18421428061916
ENSG00000185024	BRF1	0.0906300835663931	0.502022446716921	-0.00357253778387578	0.166951993722805	0.14733575861331
ENSG00000136270	TBRG4	0.0906449816461608	0.502022446716921	0.0194568366272476	0.225158713174977	0.187887866466938
ENSG00000083457	ITGAE	0.0906712489168892	0.502022446716921	0.00454790947405098	0.194272059348028	0.160068478493473
ENSG00000188243	COMMD6	0.0908240851847103	0.50239053579034	-0.0446275964396571	0.658534845566731	0.381196947000499
ENSG00000077152	UBE2T	0.0909268825798664	0.50239053579034	0.00318604214428977	0.126863542335402	0.110885227191668
ENSG00000115461	IGFBP5	0.0909288414269667	0.50239053579034	0.000777862568396959	0.385655182252657	0.278443540908767
ENSG00000176058	TPRN	0.0909612508662806	0.50239053579034	0.0108362133830538	0.157536200870248	0.136101005777873
ENSG00000131653	TRAF7	0.0910180928787165	0.50239053579034	0.00952445291426682	0.135387688137528	0.119373707111777
ENSG00000169359	SLC33A1	0.0910803771342722	0.50239053579034	-0.0128269275987343	0.129110492902489	0.113916827163136
ENSG00000121064	SCPEP1	0.0911598384951884	0.50239053579034	0.0154126591570879	0.164705043155717	0.141593551608531
ENSG00000138078	PREPL	0.0911756357866298	0.50239053579034	0.00413383684451429	3.91154861259719	0.875740067051858
ENSG00000184634	MED12	0.0913088155127477	0.50239053579034	-0.000857207126415446	0.0691561452314716	0.0648405735073828
ENSG00000119537	KDSR	0.0913480703606512	0.50239053579034	-0.00857732046197929	0.365254297738783	0.277551893858335
ENSG00000147588	PMP2	0.0913801554895138	0.50239053579034	0.0429625609368256	1.32092160639133	0.615593123617947
ENSG00000101265	RASSF2	0.0914308864503578	0.50239053579034	0.0144732909866642	0.239104073043726	0.194450388758114
ENSG00000175216	CKAP5	0.0914430266437677	0.50239053579034	0.0096131143799717	0.401954490334546	0.298951423068692
ENSG00000143368	SF3B4	0.0914595281973297	0.50239053579034	0.0132326912866044	0.121442328268778	0.106854982523718
ENSG00000168876	ANKRD49	0.0915603420609445	0.50239053579034	-0.0079815120148837	0.0571367429916542	0.0502888936443398
ENSG00000187837	HIST1H1C	0.0915780820415149	0.50239053579034	-0.0167317192242409	0.0934802767672444	0.0811042157072544
ENSG00000203709	MIR29B2CHG	0.0916651224034327	0.50239053579034	0.00561373811852824	0.0869890862401027	0.078322276909908
ENSG00000113282	CLINT1	0.091744997149286	0.50239053579034	0.00109457205548083	0.200977245167273	0.167807974891219
ENSG00000235961	PNMA6A	0.0917495957335651	0.50239053579034	0.000265747002417632	0.254832727013339	0.204864826307155
ENSG00000162817	C1orf115	0.0917758258852638	0.50239053579034	0.00961258621642991	0.624794921178401	0.396640273913974
ENSG00000114026	OGG1	0.0917824080139793	0.50239053579034	-0.00634282173002403	0.0599186817890006	0.0561024324131536
ENSG00000184845	DRD1	0.0919674302778001	0.503000842802414	0.0141200146604494	0.0918753120764677	0.0820315286397033
ENSG00000169826	CSGALNACT2	0.0920391633984837	0.503000842802414	-0.00324457026189501	0.0699407946358513	0.063092945288537
ENSG00000250305	TRMT9B	0.0920433268144233	0.503000842802414	0.00941707339779672	0.0956915614523147	0.0862401027177402
ENSG00000083444	PLOD1	0.0922642955790995	0.503935706356585	0.0184716003452839	0.127255867037592	0.112240530708324
ENSG00000116473	RAP1A	0.0923419692767127	0.504087323094876	-0.0247469753900161	0.343391112062201	0.265853484556673
ENSG00000086065	CHMP5	0.0923922778373549	0.504089472652321	-0.0407656626011074	0.600435123760611	0.388579784578073
ENSG00000147654	EBAG9	0.0925737325797821	0.504118831376837	-0.0179239241555611	0.14733575861331	0.126221556459091
ENSG00000091656	ZFHX4	0.0925890591139857	0.504118831376837	-0.0290593808627836	0.108566944860546	0.0964762108566945
ENSG00000184349	EFNA5	0.0926216476325279	0.504118831376837	-0.0185437511298871	0.217775875597404	0.180077038305157
ENSG00000188643	S100A16	0.092676256621023	0.504118831376837	0.0401833186125094	0.182751979456452	0.154040944432556
ENSG00000214078	CPNE1	0.0927303599689235	0.504118831376837	-0.00350506069955253	0.184285612383194	0.154040944432556
ENSG00000137876	RSL24D1	0.0927470827505855	0.504118831376837	-0.0263768298090148	0.379413652899636	0.280440830301733
ENSG00000103363	ELOB	0.0928560499019328	0.504439616976665	-0.0359508917891891	3.12618589057707	0.794065197232328
ENSG00000143473	KCNH1	0.0929222945245305	0.50452809268991	-0.0167913217245208	0.166702332548684	0.140487909265996
ENSG00000143933	CALM2	0.0930188205881371	0.504780800171734	0.0316905590375374	9.69377273699979	0.966153077965618
ENSG00000151276	MAGI1	0.0931539177842867	0.505242435930994	0.00648933883059621	0.388722448106142	0.290569940794636
ENSG00000143195	ILDR2	0.0932371041404542	0.505422176443611	-0.0244987301799181	0.13235608816606	0.116163777730223
ENSG00000189060	H1F0	0.0933466415260722	0.505602146539368	0.039545393218737	0.382694914045224	0.291461587845067
ENSG00000087266	SH3BP2	0.0933704330424716	0.505602146539368	0.0176666397616312	0.075469006348527	0.0687994864112989
ENSG00000141522	ARHGDIA	0.0934478557574121	0.505750211840356	-0.0486351382361329	0.641629217490549	0.430522861830373
ENSG00000163041	H3F3A	0.093572918476637	0.50597294494145	-0.043720687744123	1.48851558599044	0.633747057564734
ENSG00000011465	DCN	0.0935892129072808	0.50597294494145	-0.00658637727361794	0.231685569584136	0.164491047863614
ENSG00000178127	NDUFV2	0.0936745668797785	0.506163430133164	-0.0379493770047498	0.941222626435552	0.496576075326343
ENSG00000119927	GPAM	0.0938937046338635	0.506821566866672	-0.0234281227400734	0.139988586917754	0.122012982381054
ENSG00000084623	EIF3I	0.0939562336349773	0.506821566866672	0.027714523909725	0.583921820386618	0.392289036307868
ENSG00000108379	WNT3	0.0939899042242389	0.506821566866672	0.012820111003806	0.0637349311648477	0.0567800841714816
ENSG00000224877	NDUFAF8	0.0939971081038991	0.506821566866672	-0.0206650193753307	0.819423639346601	0.468828019116913
ENSG00000070718	AP3M2	0.0940640468219345	0.506911851043072	0.0352521072110295	0.432234824167202	0.317854340537842
ENSG00000177239	MAN1B1	0.0941188196524875	0.506936511824251	0.0240296564462651	0.281368143234182	0.226585348455667
ENSG00000105755	ETHE1	0.0942768301142158	0.507246514290605	-0.00979828249491462	0.0777516227976318	0.0706184463941793
ENSG00000141127	PRPSAP2	0.0943665531868186	0.507458903425816	-0.0126843655290385	0.209002068621157	0.174584492474499
ENSG00000182919	C11orf54	0.0945456966795486	0.508031196760342	-0.0123651493298481	0.101719095513232	0.0899850203295527
ENSG00000226479	TMEM185B	0.0946659995116284	0.508031196760342	0.0116048030161159	0.0778586204436836	0.0723304087310079
ENSG00000103034	NDRG4	0.0946733799068584	0.508031196760342	0.0362991360907881	2.71082102860404	0.7993794136529
ENSG00000112081	SRSF3	0.0946741966831333	0.508031196760342	0.000240938249494449	0.772701333903987	0.46729438619017
ENSG00000166833	NAV2	0.0948840236259392	0.50830879918593	-0.0204222365337535	0.0961908838005564	0.0874170768243099
ENSG00000103335	PIEZO1	0.0948996546868778	0.50830879918593	-0.0181201322619746	0.0674798487766602	0.0619516370639846
ENSG00000155229	MMS19	0.0949884086160741	0.50830879918593	0.0221914953097794	0.189706826449818	0.164170054925458
ENSG00000116698	SMG7	0.0950091228499967	0.50830879918593	0.00284120128836834	0.292816891361723	0.239139738925744
ENSG00000006282	SPATA20	0.0950359788878304	0.50830879918593	-0.0017568593971119	0.170589913688566	0.147549753905414
ENSG00000181192	DHTKD1	0.0950642304664932	0.50830879918593	-0.0038653244544163	0.0852057921392396	0.0777516227976318
ENSG00000075711	DLG1	0.0950782574177861	0.50830879918593	-0.00933262563412462	0.455595976888508	0.330801055710108
ENSG00000099917	MED15	0.0951534928559619	0.508441864736698	0.0128520938864782	0.210928026250089	0.177330765389828
ENSG00000055044	NOP58	0.0953094216973442	0.508757849744079	-0.0174046497884136	0.327448462800485	0.248662529424353
ENSG00000135002	RFK	0.0953507061902857	0.508757849744079	0.00101348762161518	0.46768671089236	0.324987516941294
ENSG00000197150	ABCB8	0.095363759735176	0.508757849744079	-0.00131533228770275	0.136172337541907	0.121513660032813
ENSG00000101782	RIOK3	0.0954726740963769	0.508871706234001	-0.0271784282224253	0.197731649903702	0.163421071403096
ENSG00000103316	CRYM	0.0954858781377791	0.508871706234001	-0.0300229922079505	0.603538055496112	0.346458377915686
ENSG00000176261	ZBTB8OS	0.0956371885179691	0.509409265212537	0.00200111415394522	0.220736143804836	0.179863043013054
ENSG00000120948	TARDBP	0.0958184921390033	0.509863209224871	-0.00292601331401643	0.396461944503888	0.294707183108638
ENSG00000197312	DDI2	0.0958454052610426	0.509863209224871	0.00219812371657305	0.150510022112847	0.13053712818318
ENSG00000132432	SEC61G	0.0959228786280098	0.509863209224871	0.0146385005740727	0.472287609672587	0.300699051287538
ENSG00000108523	RNF167	0.0960523689899618	0.509863209224871	0.00324274184126006	0.268278764533847	0.21795420500749
ENSG00000142892	PIGK	0.096062195019037	0.509863209224871	-0.0203750752491249	0.192453099365147	0.159176831443042
ENSG00000165507	DEPP1	0.0961094273952655	0.509863209224871	0.0167206030678776	0.137170982238391	0.114879805977602
ENSG00000107738	VSIR	0.0961432911132817	0.509863209224871	0.0449483133125259	0.241957343605107	0.19541336757258
ENSG00000197451	HNRNPAB	0.0961468954958063	0.509863209224871	-0.00530874840866369	0.302839004208574	0.238390755403381
ENSG00000214026	MRPL23	0.0962155780569495	0.509863209224871	0.0312852357837455	0.31617804408303	0.233825522505172
ENSG00000131943	C19orf12	0.0962272776297261	0.509863209224871	0.00265412525578479	0.357550467223054	0.277016905628076
ENSG00000116560	SFPQ	0.0963009370019981	0.509985926996948	-0.0219758304376738	0.685533918253798	0.437870033525929
ENSG00000159692	CTBP1	0.0964381065600996	0.51017644894436	0.0369742615213416	1.00210428703902	0.54989656894215
ENSG00000214548	MEG3	0.0964781330015363	0.51017644894436	-0.00410020894150454	2.68325130180469	0.801804693630073
ENSG00000145555	MYO10	0.0964884659356103	0.51017644894436	-0.0420159227295356	0.596369213210643	0.40216848562665
ENSG00000131462	TUBG1	0.0967916528500059	0.511032705181444	-0.0174157736106722	0.124687923532349	0.108887937798702
ENSG00000116641	DOCK7	0.0969173544776729	0.511032705181444	-0.0351265621856977	0.174869819530637	0.150759683286968
ENSG00000116138	DNAJC16	0.0969297236372936	0.511032705181444	-0.00984898229143334	0.160139810257508	0.13770597046865
ENSG00000173706	HEG1	0.0969317448048608	0.511032705181444	0.00804944378447432	0.0671231899564876	0.0616663100078465
ENSG00000025796	SEC63	0.0970070167002121	0.511032705181444	-0.0159742544555218	0.378129681147015	0.286718025536772
ENSG00000064651	SLC12A2	0.0970467384453028	0.511032705181444	-0.0230570143289182	0.357550467223054	0.268742421000071
ENSG00000178074	C2orf69	0.0970882343920507	0.511032705181444	-0.0259340708484916	0.290819601968757	0.227369997860047
ENSG00000151789	ZNF385D	0.0971249235434587	0.511032705181444	0.0140911396821422	0.189671160567801	0.157143876168058
ENSG00000129116	PALLD	0.097139102113024	0.511032705181444	-0.0268989966664395	0.125829231756901	0.111170554247807
ENSG00000152154	TMEM178A	0.0973805716331163	0.511032705181444	-0.00514649318674953	0.516620301020044	0.356409158998502
ENSG00000227544	AC018647.1	0.0974322128999437	0.511032705181444	-0.0170734120433179	0.0933019473571581	0.0808188886511163
ENSG00000145087	STXBP5L	0.0974550204502308	0.511032705181444	0.0122648173505125	0.411191953777017	0.298701761894572
ENSG00000184792	OSBP2	0.0974623694757799	0.511032705181444	0.00784114752738248	0.0959412226264355	0.0872744132962408
ENSG00000166454	ATMIN	0.0974816430104731	0.511032705181444	0.0286514770358468	0.44371923817676	0.322348241672017
ENSG00000115760	BIRC6	0.0975072815127881	0.511032705181444	-0.00477979526778877	0.221021470860974	0.185605250017833
ENSG00000105202	FBL	0.0975448081694628	0.511032705181444	-0.00349058125091123	0.318531992296169	0.245951922391041
ENSG00000131174	COX7B	0.0975513441955767	0.511032705181444	-0.0437405715387033	1.67729509950781	0.621014337684571
ENSG00000170860	LSM3	0.0975713185249662	0.511032705181444	-0.0190245961883423	0.373065125900564	0.265211498680362
ENSG00000121680	PEX16	0.0976185352380569	0.511032705181444	0.00579435711499601	0.176760111277552	0.152614309151865
ENSG00000151552	QDPR	0.0976651844547868	0.511032705181444	-0.0113384334542377	2.30622726300021	0.747021898851559
ENSG00000179431	FJX1	0.0977130561149984	0.511032705181444	0.0123118442811678	0.0762179898708895	0.0693701405235752
ENSG00000147677	EIF3H	0.0980718781503885	0.511426176330436	0.011416558378219	0.466973393252015	0.318282331122049
ENSG00000196151	WDSUB1	0.0980901518962508	0.511426176330436	0.00568740029424642	0.0710107710963692	0.0638062629288822
ENSG00000112561	TFEB	0.0981117851076205	0.511426176330436	-0.0122346067854388	0.087702403880448	0.0796062486625294
ENSG00000157873	TNFRSF14	0.0981290664306754	0.511426176330436	0.00620846761700623	0.0668735287823668	0.0614879805977602
ENSG00000138286	FAM149B1	0.0982165120628367	0.511426176330436	-0.0147904581179779	0.0625936229402953	0.057921392396034
ENSG00000102882	MAPK3	0.0982596154312268	0.511426176330436	-0.034005960592101	0.842321135601683	0.512554390470076
ENSG00000239305	RNF103	0.0982800225001126	0.511426176330436	-0.0128618282768733	0.262964548113275	0.209394393323347
ENSG00000215386	MIR99AHG	0.0982916046626517	0.511426176330436	0.0238730243400464	0.170732577216635	0.146729438619017
ENSG00000162407	PLPP3	0.0982947032634297	0.511426176330436	-0.0497052248299121	0.961017190955132	0.493544475354876
ENSG00000186665	C17orf58	0.0983859324189244	0.511539218131388	0.00722855290614027	0.0983308367215921	0.0882373921107069
ENSG00000157985	AGAP1	0.0984402380299186	0.511539218131388	0.0106760886254742	0.570368785220059	0.395142306869249
ENSG00000168785	TSPAN5	0.0985037063941588	0.511539218131388	0.0368799157956022	0.574327698123975	0.382516584635138
ENSG00000159388	BTG2	0.0985190394361373	0.511539218131388	0.00732440445202386	0.0862044368357229	0.0788572651401669
ENSG00000132164	SLC6A11	0.098698130691394	0.512087912371311	0.0229833597139549	0.10018546258649	0.09002068621157
ENSG00000248092	NNT-AS1	0.0987767443041524	0.512087912371311	-0.0329845163534999	0.314430415864184	0.244489621228333
ENSG00000174851	YIF1A	0.0989118057784977	0.512087912371311	0.0177249485953678	0.131500106997646	0.113738497753049
ENSG00000135341	MAP3K7	0.0989808374132121	0.512087912371311	0.016765558658138	0.192274769955061	0.161923104358371
ENSG00000187609	EXD3	0.098995294705617	0.512087912371311	-0.00797171336687501	0.067586846422712	0.0630216135245025
ENSG00000156873	PHKG2	0.0991126385765398	0.512087912371311	-0.00310341631149744	0.134567372851131	0.118696055353449
ENSG00000171159	C9orf16	0.0991190320734584	0.512087912371311	-0.0442567901437223	1.43865468293031	0.598794493187817
ENSG00000286288	AL109809.5	0.0991262751663577	0.512087912371311	0.00929513052228864	0.062415293530209	0.0569940794635851
ENSG00000079246	XRCC5	0.0991317822245681	0.512087912371311	-0.0133992205681754	0.528211712675654	0.365931949497111
ENSG00000126767	ELK1	0.0993076391581552	0.512421919076635	-0.0420978615178855	0.59940081318211	0.389043441044297
ENSG00000171208	NETO2	0.0993160267939897	0.512421919076635	-0.00907861407024289	0.137491975176546	0.119266709465725
ENSG00000132467	UTP3	0.0993541675195508	0.512421919076635	-0.0050834711283618	0.144803480990085	0.124830587060418
ENSG00000123505	AMD1	0.0993993998882194	0.512421919076635	0.00261033739791605	0.763535202225551	0.468828019116913
ENSG00000173705	SUSD5	0.099552619333964	0.512949950333522	-0.0101440922052572	0.0732577216634567	0.0670875240744704
ENSG00000079616	KIF22	0.099873199474675	0.513915160172198	0.0255993883263639	0.210036379199658	0.17223054426136
ENSG00000117419	ERI3	0.0999286433895265	0.513915160172198	0.0117656184844418	0.668770953705685	0.431806833582994
ENSG00000145020	AMT	0.0999480181647999	0.513915160172198	0.0054544363754406	0.060239674727156	0.0554247806548256
ENSG00000122965	RBM19	0.0999812367883948	0.513915160172198	-0.0104923271220184	0.0544974677223768	0.0506098865824952
ENSG00000183309	ZNF623	0.0999943845666273	0.513915160172198	0.00899931725135809	0.145873457450603	0.126150224695057
ENSG00000124006	OBSL1	0.100071436111703	0.514043308036982	0.00930771494560079	0.284435409087667	0.223767743776304
ENSG00000184402	SS18L1	0.100121119606767	0.514043308036982	0.023460569348271	0.222911762607889	0.182038661816107
ENSG00000033100	CHPF2	0.100211692875236	0.514246893469006	0.00706790954485019	0.117626078892931	0.105107354304872
ENSG00000172508	CARNS1	0.100386888886516	0.514503189087439	-0.0126010192643995	0.233754190741137	0.186996219416506
ENSG00000196104	SPOCK3	0.10054181191878	0.514503189087439	-0.0288482579096853	0.477708823739211	0.330408731007918
ENSG00000225470	JPX	0.100663684110163	0.514503189087439	-0.0145149467327406	0.303980312433126	0.238212425993295
ENSG00000174720	LARP7	0.100678420492632	0.514503189087439	-0.0130977287084639	0.528853698551965	0.346101719095513
ENSG00000124614	RPS10	0.100702606311435	0.514503189087439	-0.0388392538938619	1.5039232470219	0.610136243669306
ENSG00000197122	SRC	0.100719966321137	0.514503189087439	-0.00904734460067626	0.0818175333475997	0.0762536557529068
ENSG00000131067	GGT7	0.100729319101264	0.514503189087439	-0.0157598227766747	0.23332620015693	0.194058064055924
ENSG00000113971	NPHP3	0.100741693192026	0.514503189087439	-0.00724669047283627	0.075469006348527	0.0683358299450745
ENSG00000060971	ACAA1	0.100834014531262	0.514503189087439	-0.00442560914331513	0.27566160211142	0.220736143804836
ENSG00000130707	ASS1	0.100847800606277	0.514503189087439	0.0164223521419227	0.167023325486839	0.142271203366859
ENSG00000168994	PXDC1	0.100872988849701	0.514503189087439	0.00987323771479487	0.0602753406091733	0.0557101077109637
ENSG00000198498	TMA16	0.101151275255111	0.515662154871964	0.0013056176669604	0.0807118910050646	0.07126043227049
ENSG00000114626	ABTB1	0.101234876901286	0.515827962576228	0.0140357545510473	0.351772594336258	0.270811042157073
ENSG00000102781	KATNAL1	0.101370047663719	0.516114220474347	-0.0062268110562114	0.202938868678222	0.169912261930238
ENSG00000119922	IFIT2	0.101393267989019	0.516114220474347	-0.00968593025140645	0.0768956416292175	0.0701191240459377
ENSG00000066629	EML1	0.101788442290728	0.517603967116848	0.00398404905334322	0.0860617733076539	0.077787288679649
ENSG00000047597	XK	0.102237770281163	0.518936416178146	0.00979492698557766	0.0807832227690991	0.0723304087310079
ENSG00000163703	CRELD1	0.102385434639361	0.518936416178146	0.00777502621004778	0.356444824880519	0.266210143376846
ENSG00000137413	TAF8	0.102400901649543	0.518936416178146	0.0165510026586647	0.0655538911477281	0.060239674727156
ENSG00000163888	CAMK2N2	0.102417210734435	0.518936416178146	-0.0214283217772049	0.355588843712105	0.267565446893502
ENSG00000204103	MAFB	0.102461215887565	0.518936416178146	0.014859099665479	0.120978671802554	0.104857693130751
ENSG00000165061	ZMAT4	0.102477047105002	0.518936416178146	6.18161446785809e-05	0.107853627220201	0.0970111990869534
ENSG00000134222	PSRC1	0.102478899384313	0.518936416178146	0.0137592049066124	0.178186746558242	0.150938012697054
ENSG00000136875	PRPF4	0.102512936951718	0.518936416178146	-0.00323348401032071	0.0859191097795848	0.0783579427919252
[truncated: 8,074 more rows]
